# Supplementary material for: 2-Bromo-p-terphen­yl
Source: Acta Crystallogr Sect E Struct Rep Online. 2010 Mar 3;66(Pt 4):o743. doi: 10.1107/S1600536810007348 (PMC2984074; doi:10.1107/S1600536810007348)
Supplement: Supplementary file 1 [file e-66-0o743-sup1.cif]

##############################################################################
###                                                                        ###
###        Electronic paper (Acta Crystallographica Section E)             ###
###                                                                        ###
##############################################################################
#                                                                            #
# This CIF contains the data in a paper accepted for publication in Acta     #
# Crystallographica Section E. It conforms to the requirements of Notes      #
# for Authors for Section E, and has been peer reviewed under the auspices   #
# of the IUCr Commission on Journals.                                        #
#                                                                            #
# Full details of the Crystallographic Information File format               #
# are given in the paper "The Crystallographic Information File (CIF):       #
# a New Standard Archive File for Crystallography" by S. R. Hall, F. H.      #
# Allen and I. D. Brown [Acta Cryst. (1991), A47, 655-685].                  #
#                                                                            #
# The current version of the core CIF dictionary is obtainable from          #
# ftp://ftp.iucr.org/pub/cif_core.dic. The current version number is 2.4.    #
#                                                                            #
# Software is freely available for graphical display of the structure(s) in  #
# this CIF.  For information consult the CIF home page http://www.iucr.org/  #
# cif/home.html                                                              #
#                                                                            #
# This file may be used for bona fide research purposes within the           #
# scientific community so long as proper attribution is given to the journal # 
# article from which it was obtained.                                        #
#                                                                            #
##############################################################################
                                             
data_I
_audit_creation_method     SHELXTL
_chemical_name_systematic
;
2-Bromo-<i>p</i>-terphenyl
;
_chemical_name_common     ?
_chemical_formula_moiety     'C18 H13 Br'
_chemical_formula_sum     'C18 H13 Br'
_chemical_formula_iupac     'C18 H13 Br'
_chemical_formula_weight     309.19
_chemical_melting_point     ?
_symmetry_cell_setting     monoclinic
_symmetry_space_group_name_H-M     'C 2/c'
_symmetry_space_group_name_Hall     '-C 2yc'
loop_
    _symmetry_equiv_pos_as_xyz
    'x, y, z'
    '-x, y, -z+1/2'
    'x+1/2, y+1/2, z'
    '-x+1/2, y+1/2, -z+1/2'
    '-x, -y, -z'
    'x, -y, z-1/2'
    '-x+1/2, -y+1/2, -z'
    'x+1/2, -y+1/2, z-1/2'
_cell_length_a     27.039(10)
_cell_length_b     7.597(3)
_cell_length_c     18.907(7)
_cell_angle_alpha     90.00
_cell_angle_beta     133.650(5)
_cell_angle_gamma     90.00
_cell_volume     2810(2)
_cell_formula_units_Z     8
_cell_measurement_reflns_used     3654
_cell_measurement_theta_min     2.08
_cell_measurement_theta_max     28.38
_cell_measurement_temperature     293(2)
_exptl_crystal_description     block
_exptl_crystal_colour     colorless
_exptl_crystal_size_max     0.30
_exptl_crystal_size_mid     0.25
_exptl_crystal_size_min     0.20
_exptl_crystal_density_diffrn     1.462
_exptl_crystal_density_meas     ?
_exptl_crystal_density_method     'not measured'
_exptl_crystal_F_000     1248
_exptl_absorpt_coefficient_mu     2.908
_exptl_absorpt_correction_type     'multi-scan'
_exptl_absorpt_process_details     '(SADABS; Sheldrick, 1999)'
_exptl_absorpt_correction_T_min     0.4758
_exptl_absorpt_correction_T_max     0.5939
_exptl_special_details
;
;
_diffrn_ambient_temperature     293(2)
_diffrn_radiation_type     MoK\a
_diffrn_radiation_wavelength     0.71073
_diffrn_radiation_source     'fine-focus sealed tube'
_diffrn_radiation_monochromator     graphite
_diffrn_measurement_device_type     'Bruker SMART CCD area-detector'
_diffrn_measurement_method     '\f and \w scans'
_diffrn_detector_area_resol_mean     ?
_diffrn_reflns_number     13933
_diffrn_reflns_av_R_equivalents     0.0279
_diffrn_reflns_av_sigmaI/netI     0.0269
_diffrn_reflns_theta_min     2.08
_diffrn_reflns_theta_max     28.38
_diffrn_reflns_theta_full     28.38
_diffrn_measured_fraction_theta_max     0.994
_diffrn_measured_fraction_theta_full     0.994
_diffrn_reflns_limit_h_min     -34
_diffrn_reflns_limit_h_max     36
_diffrn_reflns_limit_k_min     -9
_diffrn_reflns_limit_k_max     10
_diffrn_reflns_limit_l_min     -25
_diffrn_reflns_limit_l_max     25
_diffrn_standards_number     0
_diffrn_standards_interval_count     ?
_diffrn_standards_interval_time     ?
_diffrn_standards_decay_%     ?
_refine_special_details
;
Refinement of <i>F</i>^2^ against ALL reflections. The weighted <i>R</i>-factor
wR and goodness of fit <i>S</i> are based on <i>F</i>^2^, conventional
<i>R</i>-factors <i>R</i> are based on <i>F</i>, with <i>F</i> set to zero for
negative <i>F</i>^2^. The threshold expression of <i>F</i>^2^ >
\s(<i>F</i>^2^) is used only for calculating <i>R</i>-factors(gt) etc. and is
not relevant to the choice of reflections for refinement. <i>R</i>-factors
based on <i>F</i>^2^ are statistically about twice as large as those based on
<i>F</i>, and <i>R</i>- factors based on ALL data will be even larger.
;
_reflns_number_total     3503
_reflns_number_gt     2246
_reflns_threshold_expression     I>2sigma(I)
_refine_ls_structure_factor_coef     Fsqd
_refine_ls_matrix_type     full
_refine_ls_R_factor_all     0.0651
_refine_ls_R_factor_gt     0.0344
_refine_ls_wR_factor_gt     0.0800
_refine_ls_wR_factor_ref     0.0921
_refine_ls_goodness_of_fit_ref     1.017
_refine_ls_restrained_S_all     1.017
_refine_ls_number_reflns     3503
_refine_ls_number_parameters     172
_refine_ls_number_restraints     0
_refine_ls_hydrogen_treatment     constr
_refine_ls_weighting_scheme     calc
_refine_ls_weighting_details
         'calc w=1/[\s^2^(Fo^2^)+(0.0341P)^2^+2.6031P] where P=(Fo^2^+2Fc^2^)/3'
_atom_sites_solution_hydrogens     geom
_atom_sites_solution_primary     direct
_atom_sites_solution_secondary     difmap
_refine_ls_shift/su_max     0.001
_refine_ls_shift/su_mean     0.000
_refine_diff_density_max     0.428
_refine_diff_density_min     -0.647
_refine_ls_extinction_method     none
_refine_ls_extinction_coef     ?
loop_
    _atom_type_symbol
    _atom_type_description
    _atom_type_scat_dispersion_real
    _atom_type_scat_dispersion_imag
    _atom_type_scat_source
    'C' 'C' 0.0033 0.0016
                         'International Tables Vol C Tables 4.2.6.8 and 6.1.1.4'
    'H' 'H' 0.0000 0.0000
                         'International Tables Vol C Tables 4.2.6.8 and 6.1.1.4'
    'Br' 'Br' -0.2901 2.4595
                         'International Tables Vol C Tables 4.2.6.8 and 6.1.1.4'
_computing_data_collection     '<i>SMART</i> (Bruker, 2000)'
_computing_cell_refinement     '<i>SAINT-Plus</i> (Bruker, 2000)'
_computing_data_reduction     '<i>SAINT-Plus</i> (Bruker, 2000)'
_computing_structure_solution     '<i>SHELXS97</i> (Sheldrick, 2008)'
_computing_structure_refinement     '<i>SHELXL97</i> (Sheldrick, 2008)'
_computing_molecular_graphics     '<i>SHELXTL</i> (Sheldrick, 2008)'
_computing_publication_material     '<i>SHELXTL</i> (Sheldrick, 2008)'
loop_
    _atom_site_type_symbol
    _atom_site_label
    _atom_site_fract_x
    _atom_site_fract_y
    _atom_site_fract_z
    _atom_site_U_iso_or_equiv
    _atom_site_adp_type
    _atom_site_calc_flag
    _atom_site_refinement_flags
    _atom_site_occupancy
    _atom_site_disorder_assembly
    _atom_site_disorder_group
    Br Br1 0.721104(15) 0.25216(4) 0.56047(2) 0.07170(13) Uani d . 1 . .
    C C1 0.69010(12) 0.4341(3) 0.59063(16) 0.0458(5) Uani d . 1 . .
    C C2 0.73645(13) 0.5631(3) 0.65377(18) 0.0565(6) Uani d . 1 . .
    H H2 0.7807 0.5590 0.6797 0.068 Uiso calc R 1 . .
    C C3 0.71685(15) 0.6982(3) 0.67834(19) 0.0613(7) Uani d . 1 . .
    H H3 0.7478 0.7861 0.7210 0.074 Uiso calc R 1 . .
    C C4 0.65143(16) 0.7030(3) 0.6398(2) 0.0616(7) Uani d . 1 . .
    H H4 0.6384 0.7930 0.6575 0.074 Uiso calc R 1 . .
    C C5 0.60498(13) 0.5756(3) 0.57514(18) 0.0552(6) Uani d . 1 . .
    H H5 0.5606 0.5819 0.5489 0.066 Uiso calc R 1 . .
    C C6 0.62281(11) 0.4369(3) 0.54788(15) 0.0434(5) Uani d . 1 . .
    C C7 0.57071(12) 0.3039(3) 0.47552(17) 0.0446(5) Uani d . 1 . .
    C C8 0.51546(12) 0.3516(3) 0.37957(17) 0.0519(6) Uani d . 1 . .
    H H8 0.5104 0.4684 0.3609 0.062 Uiso calc R 1 . .
    C C9 0.46779(12) 0.2289(3) 0.31111(18) 0.0522(6) Uani d . 1 . .
    H H9 0.4310 0.2648 0.2472 0.063 Uiso calc R 1 . .
    C C10 0.47356(11) 0.0529(3) 0.33573(16) 0.0441(5) Uani d . 1 . .
    C C11 0.52859(12) 0.0067(3) 0.43275(16) 0.0520(6) Uani d . 1 . .
    H H11 0.5334 -0.1097 0.4519 0.062 Uiso calc R 1 . .
    C C12 0.57609(13) 0.1291(3) 0.50101(17) 0.0524(6) Uani d . 1 . .
    H H12 0.6124 0.0940 0.5653 0.063 Uiso calc R 1 . .
    C C13 0.42539(11) -0.0832(3) 0.26121(16) 0.0453(5) Uani d . 1 . .
    C C14 0.39663(13) -0.0664(4) 0.16585(18) 0.0592(6) Uani d . 1 . .
    H H14 0.4062 0.0328 0.1483 0.071 Uiso calc R 1 . .
    C C15 0.35413(16) -0.1948(4) 0.0972(2) 0.0730(8) Uani d . 1 . .
    H H15 0.3359 -0.1824 0.0340 0.088 Uiso calc R 1 . .
    C C16 0.33855(14) -0.3410(4) 0.1214(2) 0.0703(8) Uani d . 1 . .
    H H16 0.3098 -0.4273 0.0749 0.084 Uiso calc R 1 . .
    C C17 0.36580(13) -0.3588(3) 0.2151(2) 0.0598(7) Uani d . 1 . .
    H H17 0.3550 -0.4569 0.2316 0.072 Uiso calc R 1 . .
    C C18 0.40904(13) -0.2318(3) 0.28455(19) 0.0519(6) Uani d . 1 . .
    H H18 0.4275 -0.2457 0.3477 0.062 Uiso calc R 1 . .
loop_
    _atom_site_aniso_label
    _atom_site_aniso_U_11
    _atom_site_aniso_U_22
    _atom_site_aniso_U_33
    _atom_site_aniso_U_12
    _atom_site_aniso_U_13
    _atom_site_aniso_U_23
    Br1 0.0723(2) 0.0729(2) 0.0885(2) 0.00301(14) 0.0625(2) -0.01335(15)
    C1 0.0545(14) 0.0446(12) 0.0456(13) 0.0024(11) 0.0373(12) 0.0014(10)
    C2 0.0533(14) 0.0587(15) 0.0542(14) -0.0045(12) 0.0358(13) 0.0008(12)
    C3 0.0735(19) 0.0519(14) 0.0538(16) -0.0128(13) 0.0421(15) -0.0089(12)
    C4 0.085(2) 0.0461(14) 0.0686(17) 0.0016(13) 0.0585(17) -0.0044(12)
    C5 0.0604(15) 0.0474(14) 0.0635(16) 0.0056(12) 0.0449(14) 0.0019(12)
    C6 0.0498(13) 0.0417(12) 0.0408(12) 0.0028(10) 0.0320(11) 0.0049(9)
    C7 0.0478(13) 0.0444(12) 0.0457(13) 0.0023(10) 0.0338(12) 0.0007(10)
    C8 0.0521(14) 0.0397(13) 0.0531(15) 0.0063(11) 0.0322(13) 0.0065(11)
    C9 0.0461(13) 0.0519(15) 0.0438(13) 0.0079(11) 0.0254(11) 0.0078(11)
    C10 0.0424(12) 0.0472(12) 0.0451(12) 0.0016(10) 0.0312(11) 0.0007(10)
    C11 0.0570(15) 0.0439(13) 0.0462(14) 0.0000(11) 0.0323(13) 0.0063(11)
    C12 0.0528(14) 0.0498(14) 0.0406(12) -0.0006(11) 0.0270(12) 0.0044(11)
    C13 0.0404(12) 0.0480(13) 0.0467(13) 0.0030(10) 0.0298(11) 0.0010(10)
    C14 0.0581(15) 0.0671(17) 0.0520(15) -0.0102(13) 0.0378(13) -0.0029(13)
    C15 0.0733(19) 0.085(2) 0.0504(16) -0.0171(16) 0.0388(16) -0.0123(15)
    C16 0.0628(18) 0.0634(18) 0.0646(19) -0.0129(14) 0.0363(16) -0.0165(14)
    C17 0.0541(15) 0.0479(14) 0.0654(17) -0.0005(12) 0.0367(14) 0.0014(13)
    C18 0.0493(13) 0.0500(14) 0.0504(14) 0.0041(11) 0.0322(12) 0.0047(11)
_geom_special_details
;
All esds (except the esd in the dihedral angle between two l.s. planes) are
estimated using the full covariance matrix. The cell esds are taken into
account individually in the estimation of esds in distances, angles and
torsion angles; correlations between esds in cell parameters are only used
when they are defined by crystal symmetry. An approximate (isotropic)
treatment of cell esds is used for estimating esds involving l.s. planes.
;
loop_
    _geom_bond_atom_site_label_1
    _geom_bond_atom_site_label_2
    _geom_bond_site_symmetry_2
    _geom_bond_distance
    _geom_bond_publ_flag
    Br1 C1 . 1.897(2) ?
    C1 C2 . 1.375(3) ?
    C1 C6 . 1.391(3) ?
    C2 C3 . 1.375(4) ?
    C2 H2 . 0.9300 ?
    C3 C4 . 1.372(4) ?
    C3 H3 . 0.9300 ?
    C4 C5 . 1.374(4) ?
    C4 H4 . 0.9300 ?
    C5 C6 . 1.397(3) ?
    C5 H5 . 0.9300 ?
    C6 C7 . 1.489(3) ?
    C7 C8 . 1.383(3) ?
    C7 C12 . 1.386(3) ?
    C8 C9 . 1.379(3) ?
    C8 H8 . 0.9300 ?
    C9 C10 . 1.389(3) ?
    C9 H9 . 0.9300 ?
    C10 C11 . 1.391(3) ?
    C10 C13 . 1.489(3) ?
    C11 C12 . 1.376(3) ?
    C11 H11 . 0.9300 ?
    C12 H12 . 0.9300 ?
    C13 C18 . 1.390(3) ?
    C13 C14 . 1.391(3) ?
    C14 C15 . 1.378(4) ?
    C14 H14 . 0.9300 ?
    C15 C16 . 1.374(4) ?
    C15 H15 . 0.9300 ?
    C16 C17 . 1.377(4) ?
    C16 H16 . 0.9300 ?
    C17 C18 . 1.380(3) ?
    C17 H17 . 0.9300 ?
    C18 H18 . 0.9300 ?
loop_
    _geom_angle_atom_site_label_1
    _geom_angle_atom_site_label_2
    _geom_angle_atom_site_label_3
    _geom_angle_site_symmetry_1
    _geom_angle_site_symmetry_3
    _geom_angle
    _geom_angle_publ_flag
    C2 C1 C6 . . 122.4(2) ?
    C2 C1 Br1 . . 116.95(18) ?
    C6 C1 Br1 . . 120.61(17) ?
    C3 C2 C1 . . 119.5(2) ?
    C3 C2 H2 . . 120.2 ?
    C1 C2 H2 . . 120.2 ?
    C4 C3 C2 . . 119.8(2) ?
    C4 C3 H3 . . 120.1 ?
    C2 C3 H3 . . 120.1 ?
    C3 C4 C5 . . 120.4(2) ?
    C3 C4 H4 . . 119.8 ?
    C5 C4 H4 . . 119.8 ?
    C4 C5 C6 . . 121.5(2) ?
    C4 C5 H5 . . 119.2 ?
    C6 C5 H5 . . 119.2 ?
    C1 C6 C5 . . 116.3(2) ?
    C1 C6 C7 . . 123.5(2) ?
    C5 C6 C7 . . 120.2(2) ?
    C8 C7 C12 . . 117.8(2) ?
    C8 C7 C6 . . 120.5(2) ?
    C12 C7 C6 . . 121.7(2) ?
    C9 C8 C7 . . 121.2(2) ?
    C9 C8 H8 . . 119.4 ?
    C7 C8 H8 . . 119.4 ?
    C8 C9 C10 . . 121.3(2) ?
    C8 C9 H9 . . 119.3 ?
    C10 C9 H9 . . 119.3 ?
    C9 C10 C11 . . 117.1(2) ?
    C9 C10 C13 . . 121.9(2) ?
    C11 C10 C13 . . 120.9(2) ?
    C12 C11 C10 . . 121.5(2) ?
    C12 C11 H11 . . 119.2 ?
    C10 C11 H11 . . 119.2 ?
    C11 C12 C7 . . 121.1(2) ?
    C11 C12 H12 . . 119.5 ?
    C7 C12 H12 . . 119.5 ?
    C18 C13 C14 . . 118.1(2) ?
    C18 C13 C10 . . 121.7(2) ?
    C14 C13 C10 . . 120.2(2) ?
    C15 C14 C13 . . 120.8(3) ?
    C15 C14 H14 . . 119.6 ?
    C13 C14 H14 . . 119.6 ?
    C16 C15 C14 . . 120.4(3) ?
    C16 C15 H15 . . 119.8 ?
    C14 C15 H15 . . 119.8 ?
    C15 C16 C17 . . 119.6(3) ?
    C15 C16 H16 . . 120.2 ?
    C17 C16 H16 . . 120.2 ?
    C16 C17 C18 . . 120.4(3) ?
    C16 C17 H17 . . 119.8 ?
    C18 C17 H17 . . 119.8 ?
    C17 C18 C13 . . 120.8(2) ?
    C17 C18 H18 . . 119.6 ?
    C13 C18 H18 . . 119.6 ?
loop_
    _geom_torsion_atom_site_label_1
    _geom_torsion_atom_site_label_2
    _geom_torsion_atom_site_label_3
    _geom_torsion_atom_site_label_4
    _geom_torsion_site_symmetry_1
    _geom_torsion_site_symmetry_2
    _geom_torsion_site_symmetry_3
    _geom_torsion_site_symmetry_4
    _geom_torsion
    _geom_torsion_publ_flag
    C6 C1 C2 C3 . . . . 1.8(4) ?
    Br1 C1 C2 C3 . . . . -179.94(19) ?
    C1 C2 C3 C4 . . . . 0.0(4) ?
    C2 C3 C4 C5 . . . . -1.4(4) ?
    C3 C4 C5 C6 . . . . 1.0(4) ?
    C2 C1 C6 C5 . . . . -2.2(3) ?
    Br1 C1 C6 C5 . . . . 179.65(16) ?
    C2 C1 C6 C7 . . . . 176.8(2) ?
    Br1 C1 C6 C7 . . . . -1.4(3) ?
    C4 C5 C6 C1 . . . . 0.8(3) ?
    C4 C5 C6 C7 . . . . -178.2(2) ?
    C1 C6 C7 C8 . . . . -113.1(3) ?
    C5 C6 C7 C8 . . . . 65.9(3) ?
    C1 C6 C7 C12 . . . . 66.1(3) ?
    C5 C6 C7 C12 . . . . -115.0(3) ?
    C12 C7 C8 C9 . . . . -0.9(4) ?
    C6 C7 C8 C9 . . . . 178.2(2) ?
    C7 C8 C9 C10 . . . . -0.3(4) ?
    C8 C9 C10 C11 . . . . 1.4(4) ?
    C8 C9 C10 C13 . . . . -175.5(2) ?
    C9 C10 C11 C12 . . . . -1.3(3) ?
    C13 C10 C11 C12 . . . . 175.5(2) ?
    C10 C11 C12 C7 . . . . 0.2(4) ?
    C8 C7 C12 C11 . . . . 1.0(4) ?
    C6 C7 C12 C11 . . . . -178.2(2) ?
    C9 C10 C13 C18 . . . . -149.7(2) ?
    C11 C10 C13 C18 . . . . 33.6(3) ?
    C9 C10 C13 C14 . . . . 31.9(3) ?
    C11 C10 C13 C14 . . . . -144.8(2) ?
    C18 C13 C14 C15 . . . . -1.1(4) ?
    C10 C13 C14 C15 . . . . 177.4(3) ?
    C13 C14 C15 C16 . . . . 1.0(5) ?
    C14 C15 C16 C17 . . . . -0.1(5) ?
    C15 C16 C17 C18 . . . . -0.7(4) ?
    C16 C17 C18 C13 . . . . 0.6(4) ?
    C14 C13 C18 C17 . . . . 0.3(3) ?
    C10 C13 C18 C17 . . . . -178.2(2) ?
loop_
    _geom_hbond_atom_site_label_D
    _geom_hbond_atom_site_label_H
    _geom_hbond_atom_site_label_A
    _geom_hbond_site_symmetry_A
    _geom_hbond_distance_DH
    _geom_hbond_distance_HA
    _geom_hbond_distance_DA
    _geom_hbond_angle_DHA
    C2 H2 Cg3 8_556 0.93 2.84 3.778(4) 148
    C14 H14 Cg2 2_655 0.93 2.97 3.658(5) 147
data_global
_journal_date_recd_electronic     2010-02-12
_journal_date_accepted     2010-02-26
_journal_name_full     'Acta Crystallographica, Section E'
_journal_year     2010
_journal_volume     66
_journal_issue      4
_journal_page_first     o743
_journal_page_last     o743
_journal_paper_category     QO
_journal_coeditor_code     JJ2023
_publ_contact_author_name     'Kang, Youngjin'
_publ_contact_author_address
;
Division of Science Education,
Kangwon National University, Chuncheon 200-701, Republic of Korea
;
_publ_contact_author_email     'kangy@kangwon.ac.kr'
_publ_contact_author_fax     '+82-33-242-9598'
_publ_contact_author_phone     '+82-33-250-6737'
_publ_section_title
;
2-Bromo-<i>p</i>-terphenyl
;
loop_
    _publ_author_name
    _publ_author_address
    'Moon, Suk-Hee'
;
Subdivision of Food Science, Kyungnam College of Information and Technology,
Busan 616-701, Republic of Korea
;
    'Yoon, Heesook'
;
Division of Science Education,
Kangwon National University, Chuncheon 200-701, Republic of Korea
;
    'Kang, Youngjin'
;
Division of Science Education,
Kangwon National University, Chuncheon 200-701, Republic of Korea
;
