# Supplementary material for: 2-Bromo-p-terphen­yl
Source: Acta Crystallogr Sect E Struct Rep Online. 2010 Mar 3;66(Pt 4):o743. doi: 10.1107/S1600536810007348 (PMC2984074; doi:10.1107/S1600536810007348)
Supplement: Supplementary file 2 [file e-66-0o743-Isup2.hkl]

# 
# h,k,l, Fc-squared, Fo-squared, sigma(Fo-squared) and status flag 
# 
data_I
_shelx_title ' kor842 in C2/c' 
_shelx_refln_list_code          4 
_shelx_F_calc_maximum      417.08 
_exptl_crystal_F_000      1248.00 
_reflns_d_resolution_high  0.7476 
 
loop_ 
 _symmetry_equiv_pos_as_xyz 
 'x, y, z' 
 '-x, y, -z+1/2' 
 'x+1/2, y+1/2, z' 
 '-x+1/2, y+1/2, -z+1/2' 
 '-x, -y, -z' 
 'x, -y, z-1/2' 
 '-x+1/2, -y+1/2, -z' 
 'x+1/2, -y+1/2, z-1/2' 
 
_cell_length_a    27.0389 
_cell_length_b     7.5969 
_cell_length_c    18.9072 
_cell_angle_alpha  90.000 
_cell_angle_beta  133.650 
_cell_angle_gamma  90.000 
 
_shelx_F_squared_multiplier     1.000 
 
loop_ 
 _refln_index_h 
 _refln_index_k 
 _refln_index_l 
 _refln_F_squared_calc 
 _refln_F_squared_meas 
 _refln_F_squared_sigma 
 _refln_observed_status 
   2   0   0    14062.78    12798.86    176.43 o 
   4   0   0     5660.21     5238.77     75.15 o 
   6   0   0    16393.72    15865.42    220.24 o 
   8   0   0     2608.58     2427.38     48.08 o 
  10   0   0      967.93     1070.73     26.68 o 
  12   0   0     2425.71     2407.58     45.31 o 
  14   0   0     5762.16     5861.30    119.04 o 
  16   0   0     7361.22     7639.88    152.01 o 
  18   0   0      275.84      270.78     36.37 o 
  20   0   0     2486.33     2613.94     77.50 o 
  22   0   0        6.16       22.90     41.60 o 
  24   0   0      147.89      238.41     95.93 o 
  26   0   0       18.87       54.94     42.31 o 
   1   1   0     1287.77     1292.79     14.62 o 
   3   1   0    26431.59    26914.40    283.41 o 
   5   1   0     1784.73     1786.96     21.11 o 
   7   1   0     1401.42     1524.22     22.12 o 
   9   1   0     1134.73     1234.57     19.78 o 
  11   1   0      287.31      291.38     13.09 o 
  13   1   0        0.32       -5.00      8.41 o 
  15   1   0      215.86      217.15     13.24 o 
  17   1   0      887.83      892.59     30.55 o 
  19   1   0       33.16       32.61     19.87 o 
  21   1   0      157.00      158.87     24.69 o 
  23   1   0        1.58        4.86     25.31 o 
  25   1   0        1.97      -25.63     26.13 o 
   0   2   0    54345.68    54375.89    912.95 o 
   2   2   0    48074.02    47598.11    457.26 o 
   4   2   0    12323.93    11887.37    128.33 o 
   6   2   0     4079.40     4059.55     47.51 o 
   8   2   0      119.52      230.15      8.81 o 
  10   2   0       47.36       92.90      8.75 o 
  12   2   0     1195.38     1066.35     21.05 o 
  14   2   0     9889.42     9836.18    104.43 o 
  16   2   0     4727.31     4851.26     71.38 o 
  18   2   0     1662.61     1756.27     43.73 o 
  20   2   0      390.27      448.08     28.02 o 
  22   2   0      322.98      411.32     30.04 o 
  24   2   0        0.79      -11.01     31.15 o 
   1   3   0     4136.44     4399.15     50.64 o 
   3   3   0      146.17      181.81      6.79 o 
   5   3   0     2241.22     2481.64     29.31 o 
   7   3   0      549.77      588.71     13.70 o 
   9   3   0       48.03       39.51      8.21 o 
  11   3   0      272.09      260.44     12.20 o 
  13   3   0       91.64       83.83     11.90 o 
  15   3   0       53.86       40.82     12.48 o 
  17   3   0       17.04       25.98     19.97 o 
  19   3   0        0.04      -17.24     23.66 o 
  21   3   0      147.31       87.15     28.96 o 
  23   3   0       14.63       18.83     42.79 o 
   0   4   0    17528.12    17869.92    248.67 o 
   2   4   0    12180.97    11661.02    116.89 o 
   4   4   0    14728.25    14804.54    147.21 o 
   6   4   0     2447.08     2287.09     29.41 o 
   8   4   0       65.24       62.49      9.00 o 
  10   4   0      305.04      323.88     13.68 o 
  12   4   0     2671.18     2691.04     37.89 o 
  14   4   0      563.82      601.82     21.55 o 
  16   4   0     2897.45     2918.46     62.40 o 
  18   4   0      468.95      548.56     34.05 o 
  20   4   0      237.30      327.83     50.21 o 
  22   4   0       98.15      165.45     44.52 o 
   1   5   0        2.25       -7.54      7.54 o 
   3   5   0       52.04       72.63      8.52 o 
   5   5   0       24.19       23.06      9.02 o 
   7   5   0     1195.06     1077.04     20.55 o 
   9   5   0       89.07       94.20     12.71 o 
  11   5   0       24.00       44.47     18.38 o 
  13   5   0     1113.84     1031.60     27.45 o 
  15   5   0      149.18      151.13     25.27 o 
  17   5   0       27.11       14.90     27.99 o 
  19   5   0        8.90       13.61     40.93 o 
  21   5   0       69.14       -8.88     39.54 o 
   0   6   0     7720.79     7963.71    120.79 o 
   2   6   0     3881.65     3807.79     46.12 o 
   4   6   0     1057.26      979.75     24.12 o 
   6   6   0     3562.05     3485.71     49.46 o 
   8   6   0        7.15        0.33     13.29 o 
  10   6   0      926.07      869.48     25.23 o 
  12   6   0      489.76      525.93     26.59 o 
  14   6   0       82.06      124.25     26.66 o 
  16   6   0      300.36      350.40     31.27 o 
  18   6   0      155.69      180.56     44.29 o 
  20   6   0       82.88      180.93     70.86 o 
   1   7   0       10.11        5.23     13.59 o 
   3   7   0      325.59      326.24     18.01 o 
   5   7   0       22.19       15.88     14.43 o 
   7   7   0      359.81      357.01     22.57 o 
   9   7   0       27.91       15.14     19.35 o 
  11   7   0       22.72       13.62     21.24 o 
  13   7   0        1.41        7.58     22.62 o 
  15   7   0        0.74      -18.45     27.88 o 
  17   7   0       92.38       98.76     50.37 o 
   0   8   0       52.39       59.50     27.11 o 
   2   8   0      141.33      142.86     25.81 o 
   4   8   0      730.71      719.01     56.32 o 
   6   8   0       45.33       51.95     26.10 o 
   8   8   0        2.84       50.58     22.03 o 
  10   8   0        4.92       -6.53     22.60 o 
  12   8   0       59.85       53.46     24.48 o 
  14   8   0      102.99      128.98     32.28 o 
  16   8   0      170.53      251.52     72.90 o 
   1   9   0      143.80      142.54     47.74 o 
   3   9   0        0.77        1.18     36.10 o 
   5   9   0        0.82      -25.98     29.11 o 
   7   9   0        0.59       11.48     30.17 o 
   9   9   0        2.26      -26.03     29.46 o 
  11   9   0        8.61       35.63     32.68 o 
   0  10   0      189.85      157.88     65.70 o 
   2  10   0       47.98       73.68     43.46 o 
   4  10   0       52.43       35.63     82.68 o 
 -25   1   1        5.49      -13.59     26.42 o 
 -23   1   1       35.57       -2.60     23.16 o 
 -21   1   1      752.88      791.40     31.66 o 
 -19   1   1     2402.25     2433.31     48.96 o 
 -17   1   1      901.52      847.95     23.68 o 
 -15   1   1     4301.72     4151.72     50.39 o 
 -13   1   1    12374.34    12234.34    125.49 o 
 -11   1   1     3881.87     3549.39     41.50 o 
  -9   1   1    15398.77    16112.22    159.38 o 
  -7   1   1       12.63       -5.38      5.38 o 
  -5   1   1    77440.96    73203.28    703.04 o 
  -3   1   1      134.52      160.89      6.33 o 
  -1   1   1    21649.60    21842.31    211.13 o 
   1   1   1    34274.36    33718.80    324.67 o 
   3   1   1    68080.97    63980.33    590.25 o 
   5   1   1    21178.94    20591.96    200.60 o 
   7   1   1    12753.20    12749.88    127.26 o 
   9   1   1      656.98      911.88     21.17 o 
  11   1   1      751.04      757.49     17.16 o 
  13   1   1      563.26      541.72     16.21 o 
  15   1   1     2606.14     2670.54     50.46 o 
  17   1   1      241.72      271.65     23.14 o 
  19   1   1     1621.67     1600.79     49.31 o 
  21   1   1      214.69      272.56     29.94 o 
  23   1   1      178.95      189.84     33.96 o 
 -26   2   1        0.67       -0.59     65.77 o 
 -24   2   1        4.47       -0.59     30.20 o 
 -22   2   1        0.71      -22.22     22.22 o 
 -20   2   1        9.61       14.92     20.73 o 
 -18   2   1      364.26      389.01     19.75 o 
 -16   2   1        0.27      -10.64     11.38 o 
 -14   2   1        3.38       -9.35     10.07 o 
 -12   2   1     2633.36     2912.38     36.89 o 
 -10   2   1     3037.06     3017.46     36.22 o 
  -8   2   1      890.26      985.54     16.26 o 
  -6   2   1     3182.34     3500.89     41.27 o 
  -4   2   1      365.19      355.78      8.94 o 
  -2   2   1        7.44       13.18      3.97 o 
   0   2   1     3609.42     3745.39     38.82 o 
   2   2   1      414.94      405.59      8.78 o 
   4   2   1      399.56      373.59      9.33 o 
   6   2   1     6416.78     7165.18     73.91 o 
   8   2   1      598.32      756.43     15.71 o 
  10   2   1        6.16        0.71      7.90 o 
  12   2   1       27.23        7.05      9.48 o 
  14   2   1      396.90      483.62     18.67 o 
  16   2   1      138.54      166.20     21.32 o 
  18   2   1        0.73      -19.79     19.79 o 
  20   2   1        2.77      -22.49     22.49 o 
  22   2   1       19.75       71.84     26.90 o 
  24   2   1       14.00      -29.38     33.34 o 
 -25   3   1       16.47       25.94     44.29 o 
 -23   3   1       57.78       34.88     37.40 o 
 -21   3   1      185.78      237.22     29.43 o 
 -19   3   1      737.65      773.14     44.06 o 
 -17   3   1     3875.86     3882.59     83.18 o 
 -15   3   1     6856.35     6852.84     76.94 o 
 -13   3   1     4371.17     4473.43     53.33 o 
 -11   3   1     3516.05     3531.24     42.56 o 
  -9   3   1     6308.78     6650.35     70.34 o 
  -7   3   1      650.11      669.46     13.41 o 
  -5   3   1     6440.18     6706.66     68.80 o 
  -3   3   1    19223.23    19522.52    190.28 o 
  -1   3   1    26495.20    26935.09    260.85 o 
   1   3   1    14152.13    13597.19    134.10 o 
   3   3   1    12579.23    11884.43    118.18 o 
   5   3   1    23737.26    24774.03    241.88 o 
   7   3   1     9080.25     8870.91     91.48 o 
   9   3   1     1564.97     1466.67     23.86 o 
  11   3   1       31.15       19.57     11.06 o 
  13   3   1       48.61       46.97     11.89 o 
  15   3   1      283.91      297.67     18.80 o 
  17   3   1     1697.19     1631.35     49.66 o 
  19   3   1      533.02      595.33     37.41 o 
  21   3   1       24.15       37.65     31.33 o 
  23   3   1      118.21       67.98     49.01 o 
 -24   4   1        4.88       -0.70     41.25 o 
 -22   4   1       23.66       47.10    106.18 o 
 -20   4   1        0.14        4.93     35.65 o 
 -18   4   1        8.95       -3.18     22.41 o 
 -16   4   1       43.97       33.78     15.29 o 
 -14   4   1      654.86      656.98     21.40 o 
 -12   4   1      946.50      909.87     21.97 o 
 -10   4   1       14.29        7.84      8.73 o 
  -8   4   1      433.46      467.63     12.88 o 
  -6   4   1     2926.62     3408.00     39.37 o 
  -4   4   1     2195.46     2506.70     30.31 o 
  -2   4   1      118.98      100.57      7.99 o 
   0   4   1       61.29       62.24      6.71 o 
   2   4   1       50.17       59.19      7.02 o 
   4   4   1      443.08      500.34     12.72 o 
   6   4   1      797.81      851.56     17.61 o 
   8   4   1       51.16       22.20      9.13 o 
  10   4   1       63.66       93.50     11.43 o 
  12   4   1       33.83       15.91     11.90 o 
  14   4   1        8.84       -0.15     14.78 o 
  16   4   1       21.51        0.21     23.99 o 
  18   4   1       67.93       35.11     33.38 o 
  20   4   1        1.41      -37.95     37.95 o 
  22   4   1       16.53       28.10     42.74 o 
 -23   5   1        1.32      -34.73     43.66 o 
 -21   5   1      163.35      176.67     43.96 o 
 -19   5   1       94.03      116.07     49.54 o 
 -17   5   1     1129.62     1174.89     49.83 o 
 -15   5   1      354.66      386.52     24.00 o 
 -13   5   1     3759.66     3989.23     56.72 o 
 -11   5   1      183.17      183.78     14.80 o 
  -9   5   1     1841.40     1787.11     37.95 o 
  -7   5   1     1195.14     1227.78     24.85 o 
  -5   5   1       40.72       35.12      8.18 o 
  -3   5   1     4657.04     4490.00     50.53 o 
  -1   5   1     8236.49     8397.76    107.96 o 
   1   5   1     9111.36     8928.60     92.61 o 
   3   5   1     9939.70     9974.76    102.92 o 
   5   5   1      439.17      399.28     15.92 o 
   7   5   1     3295.35     3204.85     40.77 o 
   9   5   1      616.82      626.50     39.84 o 
  11   5   1      491.41      471.02     19.66 o 
  13   5   1      602.46      639.39     23.29 o 
  15   5   1      354.51      416.44     25.62 o 
  17   5   1      245.49      246.59     42.26 o 
  19   5   1      311.50      349.17     46.14 o 
  21   5   1       86.40       60.50     55.97 o 
 -20   6   1       18.25      -15.00     44.23 o 
 -18   6   1      166.57      177.37     46.25 o 
 -16   6   1       12.48       15.93     25.33 o 
 -14   6   1       68.03       64.62     20.22 o 
 -12   6   1        4.96        5.37     18.65 o 
 -10   6   1       52.06       36.28     16.34 o 
  -8   6   1        0.42       -0.29     12.46 o 
  -6   6   1      126.78      102.41     12.98 o 
  -4   6   1      186.12      225.22     14.43 o 
  -2   6   1        0.56       -3.79      9.51 o 
   0   6   1      281.45      281.74     12.89 o 
   2   6   1     1996.08     1873.37     30.54 o 
   4   6   1     1088.21     1022.97     21.54 o 
   6   6   1      155.49      132.23     16.84 o 
   8   6   1      113.49      102.47     14.62 o 
  10   6   1        3.24       -1.80     14.95 o 
  12   6   1      127.06      109.80     21.81 o 
  14   6   1      310.32      336.28     30.35 o 
  16   6   1       22.35       43.33     38.21 o 
  18   6   1        6.00      -28.70     40.94 o 
  20   6   1       41.07       54.17     69.74 o 
 -19   7   1       84.26      129.05     74.75 o 
 -17   7   1      218.39      214.50     33.36 o 
 -15   7   1      544.17      596.59     47.67 o 
 -13   7   1      723.86      678.12     30.18 o 
 -11   7   1      189.22      199.13     23.12 o 
  -9   7   1      337.55      354.59     24.88 o 
  -7   7   1      115.33      116.13     18.48 o 
  -5   7   1       72.84       76.24     17.88 o 
  -3   7   1     1142.35     1123.15     27.68 o 
  -1   7   1     1159.95     1177.04     43.97 o 
   1   7   1     3157.92     3146.51     54.13 o 
   3   7   1     1634.75     1586.60     36.38 o 
   5   7   1      733.00      748.11     23.68 o 
   7   7   1      774.88      852.16     29.84 o 
   9   7   1      197.35      200.79     23.49 o 
  11   7   1        7.40       -1.58     21.59 o 
  13   7   1        2.80       -2.11     25.54 o 
  15   7   1      155.88      118.72     32.89 o 
  17   7   1      220.33      254.95     97.87 o 
 -16   8   1       24.30      101.37     32.37 o 
 -14   8   1       32.18        5.76     25.95 o 
 -12   8   1       11.50       14.97     23.59 o 
 -10   8   1        6.29      -16.08     21.48 o 
  -8   8   1        9.72       21.60     20.82 o 
  -6   8   1        4.52       18.65     19.37 o 
  -4   8   1      243.69      258.81     28.13 o 
  -2   8   1        3.12       30.38     23.59 o 
   0   8   1      227.71      186.12     21.46 o 
   2   8   1       19.59        1.73     23.11 o 
   4   8   1      175.86      121.11     26.66 o 
   6   8   1       74.80       34.59     26.91 o 
   8   8   1        5.55      -22.41     27.86 o 
  10   8   1        3.80      -11.65     22.61 o 
  12   8   1       63.12       59.52     29.10 o 
  14   8   1       35.21       56.96     31.91 o 
 -13   9   1       40.16       -4.79     39.59 o 
 -11   9   1      272.37      270.08     37.11 o 
  -9   9   1       30.36       29.82     31.10 o 
  -7   9   1        3.36       32.34     29.66 o 
  -5   9   1       64.89       57.73     28.71 o 
  -3   9   1        6.79        2.24     36.02 o 
  -1   9   1      345.25      348.38     43.78 o 
   1   9   1      291.23      313.45     43.33 o 
   3   9   1      557.94      529.24     47.93 o 
   5   9   1      122.69      147.54     40.38 o 
   7   9   1       59.86       96.48     33.11 o 
   9   9   1       67.87       40.52     37.93 o 
  11   9   1        4.71      -18.86     48.79 o 
  -4  10   1        5.60       41.17     41.93 o 
  -2  10   1       37.23       22.73     43.31 o 
   0  10   1       13.98       23.69     74.00 o 
   2  10   1        3.14      -35.52     41.74 o 
 -26   0   2       57.08       -7.48     37.31 o 
 -24   0   2        3.15       24.77     31.24 o 
 -22   0   2      263.25      226.28     50.73 o 
 -20   0   2     1233.45     1286.03     56.12 o 
 -18   0   2     3031.87     2895.37     74.42 o 
 -16   0   2     3825.16     3713.12     65.23 o 
 -14   0   2     8876.55     8403.62    125.88 o 
 -12   0   2    18478.63    18039.40    253.50 o 
 -10   0   2    32230.76    32778.36    450.08 o 
  -8   0   2    58320.54    56703.18    770.86 o 
  -6   0   2    22975.29    23589.69    322.70 o 
  -4   0   2     1431.94     1404.18     24.52 o 
  -2   0   2     2748.02     2788.11     85.34 o 
   0   0   2    21882.16    22429.49    455.43 o 
   2   0   2    45637.38    43954.84    738.97 o 
   4   0   2    32825.37    32109.23    535.33 o 
   6   0   2    31947.20    30459.84    513.51 o 
   8   0   2    15551.69    15116.78    213.53 o 
  10   0   2     4067.76     4217.16     70.14 o 
  12   0   2       63.19       82.49     12.38 o 
  14   0   2      412.19      372.55     33.40 o 
  16   0   2       37.55       55.71     28.91 o 
  18   0   2      818.87      873.65     47.08 o 
  20   0   2      108.77      157.60     38.10 o 
  22   0   2      100.70      127.06     38.84 o 
  24   0   2       10.90      -18.56     58.51 o 
 -27   1   2       22.48        5.05     32.26 o 
 -25   1   2       23.84       45.50     25.61 o 
 -23   1   2        2.97        1.71     22.47 o 
 -21   1   2       23.58        2.74     22.70 o 
 -19   1   2       32.65       26.04     14.05 o 
 -17   1   2       15.10       18.85     10.85 o 
 -15   1   2      617.47      635.51     19.70 o 
 -13   1   2      208.25      245.30     12.32 o 
 -11   1   2     2547.08     2646.00     32.45 o 
  -9   1   2       27.39       44.50      5.40 o 
  -7   1   2    14563.54    15227.57    173.27 o 
  -5   1   2     2913.22     3144.98     33.36 o 
  -3   1   2      382.94      378.13     11.64 o 
  -1   1   2    27574.50    28201.82    271.67 o 
   1   1   2     3334.12     3182.84     36.54 o 
   3   1   2       76.03       64.59     26.06 o 
   5   1   2     1205.45     1336.50     17.98 o 
   7   1   2      691.72      716.91     16.46 o 
   9   1   2      628.81      670.08     14.71 o 
  11   1   2       50.14       75.17      8.96 o 
  13   1   2      128.32      149.84     25.66 o 
  15   1   2      318.79      341.16     23.06 o 
  17   1   2      139.72      103.46     24.41 o 
  19   1   2       30.56        5.53     23.15 o 
  21   1   2       24.70       29.52     25.50 o 
  23   1   2       34.84      -27.32     27.32 o 
 -26   2   2       91.27      125.94     42.37 o 
 -24   2   2       45.58       51.10     28.57 o 
 -22   2   2      250.61      257.96     25.62 o 
 -20   2   2      231.86      272.97     23.70 o 
 -18   2   2      444.22      410.50     17.65 o 
 -16   2   2     2475.01     2349.16     42.36 o 
 -14   2   2    17091.87    17408.72    174.91 o 
 -12   2   2     7248.91     6855.67     73.29 o 
 -10   2   2    12341.55    12048.44    121.12 o 
  -8   2   2    17268.62    17842.82    174.94 o 
  -6   2   2     3748.91     3822.30     40.36 o 
  -4   2   2     2710.06     2754.79     32.01 o 
  -2   2   2    10946.92    11284.74    121.20 o 
   0   2   2     7979.10     8020.99     79.89 o 
   2   2   2    31429.33    31135.42    301.04 o 
   4   2   2    19694.92    19501.33    184.18 o 
   6   2   2    23912.51    24132.34    236.11 o 
   8   2   2     5805.62     5502.43     60.20 o 
  10   2   2     3969.38     4031.66     47.76 o 
  12   2   2      591.51      592.01     19.16 o 
  14   2   2      448.23      418.87     23.44 o 
  16   2   2       94.59       64.85     20.36 o 
  18   2   2     1472.65     1382.85     62.98 o 
  20   2   2      331.85      369.18     30.72 o 
  22   2   2      125.71      162.17     29.48 o 
 -25   3   2        1.95      -36.30     38.37 o 
 -23   3   2        0.50      -10.92     90.17 o 
 -21   3   2        8.22      -28.19     32.00 o 
 -19   3   2       46.75       91.23     18.96 o 
 -17   3   2       72.93       50.01     15.23 o 
 -15   3   2       73.13       90.91     11.67 o 
 -13   3   2      488.61      517.99     29.17 o 
 -11   3   2      111.95      122.94      9.34 o 
  -9   3   2      193.34      190.53      8.50 o 
  -7   3   2      912.74      918.62     23.52 o 
  -5   3   2       45.21       47.12      4.65 o 
  -3   3   2      270.54      286.54     10.69 o 
  -1   3   2      631.92      684.78     12.21 o 
   1   3   2      104.97      118.48      7.13 o 
   3   3   2     5247.58     5812.44     61.12 o 
   5   3   2      819.69      902.10     17.04 o 
   7   3   2       61.05       73.10      8.44 o 
   9   3   2        8.82        3.49      9.14 o 
  11   3   2      216.30      289.90     13.83 o 
  13   3   2      299.39      245.49     16.80 o 
  15   3   2      170.26      133.87     21.21 o 
  17   3   2       31.92       15.14     22.25 o 
  19   3   2       10.22       14.70     28.20 o 
  21   3   2        0.09       26.65     33.37 o 
 -24   4   2       37.39       26.13     45.25 o 
 -22   4   2        0.06      -22.15     40.03 o 
 -20   4   2      101.14      107.18     25.98 o 
 -18   4   2      483.11      493.79     25.27 o 
 -16   4   2      712.59      782.53     23.91 o 
 -14   4   2     7414.64     7426.38     90.01 o 
 -12   4   2     8477.38     8354.15     88.92 o 
 -10   4   2     5222.73     5048.08     56.06 o 
  -8   4   2     1087.79      973.02     17.18 o 
  -6   4   2     3643.70     3624.04     40.93 o 
  -4   4   2       12.85       17.67      5.91 o 
  -2   4   2     1944.19     1988.57     25.54 o 
   0   4   2     4931.46     4600.17     50.16 o 
   2   4   2    19868.66    20163.18    198.40 o 
   4   4   2    11916.16    11438.29    116.19 o 
   6   4   2     5296.01     5052.96     56.93 o 
   8   4   2     2964.38     2943.53     38.60 o 
  10   4   2     1985.54     1930.96     30.88 o 
  12   4   2        6.90      -12.72     13.93 o 
  14   4   2        5.17       -2.34     18.92 o 
  16   4   2      157.48      124.18     28.99 o 
  18   4   2      286.23      272.37     34.05 o 
  20   4   2      200.88      236.51     44.07 o 
 -23   5   2        4.38        6.55     42.24 o 
 -21   5   2        1.33       11.15     38.77 o 
 -19   5   2       35.64       40.61     26.71 o 
 -17   5   2        8.92       -1.55     19.63 o 
 -15   5   2      318.78      305.68     21.90 o 
 -13   5   2        2.70       -6.69     15.99 o 
 -11   5   2       76.73       78.33     13.67 o 
  -9   5   2      336.78      280.09     14.66 o 
  -7   5   2        1.23       -7.30      7.30 o 
  -5   5   2      293.86      282.68     10.41 o 
  -3   5   2        1.49        8.61      7.76 o 
  -1   5   2        8.94       14.35      8.09 o 
   1   5   2       39.06       18.63      8.22 o 
   3   5   2      265.78      312.60     12.04 o 
   5   5   2        9.59        0.24      9.31 o 
   7   5   2      510.96      508.68     16.25 o 
   9   5   2      525.77      607.02     18.55 o 
  11   5   2        4.21       -8.07     14.48 o 
  13   5   2      270.84      199.96     24.27 o 
  15   5   2      109.69       75.22     27.27 o 
  17   5   2        0.29        8.50     64.05 o 
  19   5   2        3.25      -27.71     66.22 o 
 -22   6   2       16.20        2.93     47.24 o 
 -20   6   2        0.97      -10.81     27.95 o 
 -18   6   2      813.03      859.64     40.57 o 
 -16   6   2      133.45      183.75     24.20 o 
 -14   6   2     1780.31     1802.77     73.33 o 
 -12   6   2     1974.38     1904.20     42.19 o 
 -10   6   2     3282.91     3120.83     53.61 o 
  -8   6   2       25.51      -11.73     17.91 o 
  -6   6   2     1797.45     1661.35     30.67 o 
  -4   6   2        5.72        4.33     11.33 o 
  -2   6   2      433.78      443.23     14.46 o 
   0   6   2      925.32      897.43     36.00 o 
   2   6   2    11163.17    10997.24    114.51 o 
   4   6   2     1662.89     1613.26     27.44 o 
   6   6   2     1915.47     1888.79     40.15 o 
   8   6   2      895.78      904.68     26.46 o 
  10   6   2      529.00      518.30     36.10 o 
  12   6   2      311.47      307.12     29.55 o 
  14   6   2       28.58       -2.00     29.29 o 
  16   6   2        8.55      -34.51     42.12 o 
  18   6   2       99.20       83.81     46.28 o 
 -19   7   2       63.44       39.35     31.37 o 
 -17   7   2        5.94      -11.41     27.76 o 
 -15   7   2        0.62      -11.26     22.53 o 
 -13   7   2        0.36       -5.57     20.90 o 
 -11   7   2        2.05      -15.78     18.74 o 
  -9   7   2       45.74       46.83     18.71 o 
  -7   7   2      522.24      540.68     29.79 o 
  -5   7   2     1273.50     1211.21     52.56 o 
  -3   7   2       23.30       28.30     13.68 o 
  -1   7   2     4522.29     4588.19    100.53 o 
   1   7   2       70.45       20.55     17.39 o 
   3   7   2        2.44       -8.39     14.46 o 
   5   7   2        3.12       -0.33     14.88 o 
   7   7   2        3.30        4.40     18.90 o 
   9   7   2        0.40        5.58     19.94 o 
  11   7   2        0.20        1.91     33.93 o 
  13   7   2        0.06      -27.60     27.60 o 
  15   7   2        3.52       13.14     44.01 o 
 -16   8   2      311.10      391.58     32.03 o 
 -14   8   2      214.70      186.67     27.51 o 
 -12   8   2      344.23      332.99     27.88 o 
 -10   8   2       14.69       50.94     21.59 o 
  -8   8   2      509.50      476.67     26.67 o 
  -6   8   2        3.15      -18.61     18.61 o 
  -4   8   2      435.89      440.03     39.94 o 
  -2   8   2      425.73      471.02     34.55 o 
   0   8   2      281.50      269.18     27.18 o 
   2   8   2      133.76      169.75     22.33 o 
   4   8   2      999.77     1063.44     42.61 o 
   6   8   2      195.35      209.84     30.38 o 
   8   8   2      176.50      198.53     25.27 o 
  10   8   2        4.46       20.28     31.75 o 
  12   8   2       54.16       73.36     32.71 o 
 -13   9   2       52.15       19.19     26.84 o 
 -11   9   2        5.80      -19.92     30.67 o 
  -9   9   2       58.91       63.99     43.40 o 
  -7   9   2       28.90       27.54     29.16 o 
  -5   9   2        3.36      -27.78     27.78 o 
  -3   9   2        0.59      -23.79     26.91 o 
  -1   9   2       62.87       14.81     48.19 o 
   1   9   2        0.55      -27.11     35.51 o 
   3   9   2        0.06      -15.25     36.72 o 
   5   9   2        0.40      -37.01     37.01 o 
   7   9   2      126.39      102.01     36.91 o 
   9   9   2       34.13        6.93     32.86 o 
  -6  10   2       34.93       63.11     43.35 o 
  -4  10   2       15.60       26.92     42.10 o 
  -2  10   2       89.09       58.44     43.06 o 
   0  10   2       11.88       25.98     42.59 o 
   2  10   2      128.61      128.87     46.83 o 
 -27   1   3      500.68      486.23     37.19 o 
 -25   1   3       25.80       -7.23     22.66 o 
 -23   1   3      962.44      956.36     41.78 o 
 -21   1   3       28.70       16.10     15.36 o 
 -19   1   3       21.66       17.69     12.20 o 
 -17   1   3     1888.93     1729.74     32.78 o 
 -15   1   3    11633.36    11423.00    117.90 o 
 -13   1   3    17020.85    16267.30    162.54 o 
 -11   1   3    28702.19    28256.89    275.27 o 
  -9   1   3     8836.56     8631.96     87.05 o 
  -7   1   3    21804.70    22126.24    214.49 o 
  -5   1   3    31786.05    32444.05    342.13 o 
  -3   1   3    15889.16    16523.31    160.97 o 
  -1   1   3    59585.00    58529.70    562.11 o 
   1   1   3    42164.18    42442.51    408.41 o 
   3   1   3    24290.34    24198.96    235.17 o 
   5   1   3    37989.46    38339.57    371.23 o 
   7   1   3     8673.99     8053.31     83.60 o 
   9   1   3     7889.08     7864.94     83.51 o 
  11   1   3     4998.74     5221.87     78.38 o 
  13   1   3       19.80      -11.77     17.41 o 
  15   1   3       18.57      -11.89     19.00 o 
  17   1   3       82.32       36.80     24.60 o 
  19   1   3      307.02      270.57     27.96 o 
  21   1   3      212.61      194.93     29.36 o 
 -28   2   3        7.32      -46.39     46.39 o 
 -26   2   3       10.62      -43.47     43.47 o 
 -24   2   3       33.82        8.50     31.67 o 
 -22   2   3        6.39       -5.95     19.86 o 
 -20   2   3       76.01       55.95     15.88 o 
 -18   2   3       28.52       26.59     12.21 o 
 -16   2   3      374.19      441.88     15.14 o 
 -14   2   3       11.08        1.90      8.72 o 
 -12   2   3     5858.86     6193.54     66.21 o 
 -10   2   3       74.54       90.25      6.69 o 
  -8   2   3     3790.52     3624.13     39.05 o 
  -6   2   3       62.24       62.38      6.89 o 
  -4   2   3     9444.86     9973.60    108.18 o 
  -2   2   3     4482.19     4741.96     48.96 o 
   0   2   3      556.92      554.06     10.83 o 
   2   2   3      102.33       99.70      6.69 o 
   4   2   3     2619.79     3098.86     34.74 o 
   6   2   3      577.16      689.40     15.03 o 
   8   2   3     1807.43     1994.52     28.19 o 
  10   2   3      116.51      101.28     10.33 o 
  12   2   3      631.91      541.43     25.08 o 
  14   2   3       29.49       36.04     19.09 o 
  16   2   3        3.67       -2.38     20.95 o 
  18   2   3        6.09       -7.58     24.01 o 
  20   2   3       27.25       44.48     25.68 o 
  22   2   3        5.55      -15.07     27.76 o 
 -27   3   3      286.09      276.83     48.64 o 
 -25   3   3      251.19      297.21     63.00 o 
 -23   3   3      180.14      168.32     40.33 o 
 -21   3   3      380.35      418.59     31.36 o 
 -19   3   3       48.06       41.23     15.48 o 
 -17   3   3      771.35      789.45     20.81 o 
 -15   3   3     5401.61     5294.50     60.61 o 
 -13   3   3    18147.88    18031.99    179.96 o 
 -11   3   3    16802.31    16385.94    163.02 o 
  -9   3   3    17937.04    17954.34    176.85 o 
  -7   3   3    31233.82    31461.52    334.27 o 
  -5   3   3     4128.58     3995.09     42.66 o 
  -3   3   3     1707.75     2132.36     26.94 o 
  -1   3   3      137.33      190.02      7.27 o 
   1   3   3     7307.64     7467.49     76.77 o 
   3   3   3     9983.24     9584.11     97.79 o 
   5   3   3     8762.96     8343.24     87.13 o 
   7   3   3     3097.13     2946.32     37.40 o 
   9   3   3     4268.94     4264.10     50.94 o 
  11   3   3     2446.14     2592.90     41.85 o 
  13   3   3      160.66      177.17     20.81 o 
  15   3   3        0.09      -25.29     25.29 o 
  17   3   3      122.79       68.37     25.62 o 
  19   3   3       71.42        2.64     30.06 o 
  21   3   3      118.99       44.39     33.97 o 
 -26   4   3       21.69       48.07     44.58 o 
 -24   4   3        2.72      -26.75     38.91 o 
 -22   4   3       48.69       47.61     34.65 o 
 -20   4   3        0.72      -22.12     22.66 o 
 -18   4   3     1102.51      943.95     31.93 o 
 -16   4   3      711.49      715.26     26.07 o 
 -14   4   3     1321.69     1362.04     27.60 o 
 -12   4   3       95.74       93.85     11.31 o 
 -10   4   3      202.93      206.34     10.49 o 
  -8   4   3      654.54      644.57     16.71 o 
  -6   4   3     2152.03     2338.25     28.41 o 
  -4   4   3      269.57      281.85     11.43 o 
  -2   4   3     3157.59     3699.85     41.64 o 
   0   4   3     2093.96     2462.51     33.59 o 
   2   4   3      886.09      917.65     17.80 o 
   4   4   3       48.76       49.19      8.75 o 
   6   4   3       37.65       22.21      9.63 o 
   8   4   3        0.21        5.02     10.49 o 
  10   4   3        5.62      -13.27     13.27 o 
  12   4   3       46.92       69.14     15.89 o 
  14   4   3        9.27       11.81     20.90 o 
  16   4   3       55.13       22.26     49.01 o 
  18   4   3       14.03       23.60     33.32 o 
  20   4   3       84.83       76.21     47.99 o 
 -25   5   3       41.65        7.67     45.31 o 
 -23   5   3      155.49      155.90     41.85 o 
 -21   5   3       68.82       45.10     27.66 o 
 -19   5   3      314.05      346.19     26.27 o 
 -17   5   3      618.08      644.88     28.03 o 
 -15   5   3      151.89      160.07     25.19 o 
 -13   5   3      423.02      439.81     22.06 o 
 -11   5   3    13368.82    12784.08    229.46 o 
  -9   5   3     2205.01     1965.27     33.18 o 
  -7   5   3     3168.00     2984.88     41.51 o 
  -5   5   3     1769.28     1644.76     24.02 o 
  -3   5   3       12.36       -6.09      7.77 o 
  -1   5   3      533.68      543.27     18.84 o 
   1   5   3     2922.83     2882.12     36.56 o 
   3   5   3     4644.58     4768.48     54.88 o 
   5   5   3     9244.28     9101.64     96.71 o 
   7   5   3     1156.15     1169.09     24.74 o 
   9   5   3     4986.67     4993.59     60.42 o 
  11   5   3       42.37       77.72     19.19 o 
  13   5   3       50.65       33.40     25.47 o 
  15   5   3       69.68       28.50     27.21 o 
  17   5   3        4.95      -20.37     38.57 o 
  19   5   3        4.06      -12.33     57.24 o 
 -22   6   3       22.13       36.58     45.64 o 
 -20   6   3      133.14      125.65     30.08 o 
 -18   6   3      133.60      153.26     24.11 o 
 -16   6   3        1.15        7.48     20.38 o 
 -14   6   3      162.83      182.18     23.26 o 
 -12   6   3      336.62      359.87     22.49 o 
 -10   6   3      552.96      530.08     22.64 o 
  -8   6   3     1310.78     1353.45     35.87 o 
  -6   6   3       84.46       98.14     12.74 o 
  -4   6   3       92.63      112.38     13.22 o 
  -2   6   3      250.56      279.08     12.54 o 
   0   6   3      119.07      145.01     11.69 o 
   2   6   3      190.33      187.92     13.14 o 
   4   6   3        0.18       -5.04     11.03 o 
   6   6   3       61.46       65.13     19.89 o 
   8   6   3      333.21      259.13     18.58 o 
  10   6   3        0.11       -2.80     19.36 o 
  12   6   3      369.19      326.45     25.25 o 
  14   6   3        5.34      -37.68     37.68 o 
  16   6   3       47.58      -23.80     42.66 o 
 -21   7   3       11.11      -24.20     32.26 o 
 -19   7   3        0.38      -29.11     40.55 o 
 -17   7   3       48.53       53.15     24.04 o 
 -15   7   3      217.90      247.26     25.57 o 
 -13   7   3      666.41      700.45     30.83 o 
 -11   7   3     1520.77     1511.12     38.73 o 
  -9   7   3     1450.94     1388.99     40.67 o 
  -7   7   3      949.13      890.50     29.48 o 
  -5   7   3      793.68      752.31     27.21 o 
  -3   7   3       87.00      100.79     15.23 o 
  -1   7   3        3.39       -0.18     13.96 o 
   1   7   3       49.26       89.04     18.00 o 
   3   7   3      410.13      431.52     19.95 o 
   5   7   3     1147.34     1150.81     38.61 o 
   7   7   3      504.54      547.75     25.80 o 
   9   7   3      263.55      304.14     25.73 o 
  11   7   3      138.59      143.55     28.32 o 
  13   7   3        8.39        5.46     38.26 o 
  15   7   3        1.08       11.66     42.92 o 
 -18   8   3       35.89       55.63     32.37 o 
 -16   8   3        1.20      -33.39     36.87 o 
 -14   8   3        0.18      -23.76     23.76 o 
 -12   8   3       52.35       19.16     22.85 o 
 -10   8   3        3.20      -19.17     20.47 o 
  -8   8   3       51.82       64.58     20.23 o 
  -6   8   3      210.68      221.20     22.72 o 
  -4   8   3        5.25       34.83     24.30 o 
  -2   8   3        6.64       36.60     23.76 o 
   0   8   3       12.57       -4.63     22.32 o 
   2   8   3       43.07       50.08     20.53 o 
   4   8   3       14.43       12.34     26.42 o 
   6   8   3        7.36       -7.81     26.85 o 
   8   8   3       27.62       48.54     24.08 o 
  10   8   3       26.02       -9.03     27.48 o 
  12   8   3        8.73       52.73     36.43 o 
 -13   9   3      219.58      238.83     29.34 o 
 -11   9   3      116.57      147.37     33.69 o 
  -9   9   3       85.26       60.47     30.19 o 
  -7   9   3      447.32      441.48     35.98 o 
  -5   9   3        3.20       -1.89     27.04 o 
  -3   9   3        8.70       22.31     28.03 o 
  -1   9   3        0.43      -29.01     34.52 o 
   1   9   3        7.68       67.26     46.32 o 
   3   9   3       78.12       54.17     60.53 o 
   5   9   3       16.94      -20.05     68.54 o 
   7   9   3      186.42      314.32     45.81 o 
  -6  10   3        3.94       39.06     68.54 o 
  -4  10   3       20.35        9.62     42.27 o 
  -2  10   3        4.68       31.56     53.20 o 
   0  10   3        8.23        0.55     44.45 o 
 -28   0   4      783.50      830.65     51.96 o 
 -26   0   4      159.79      128.63     35.16 o 
 -24   0   4     3903.83     3937.80    126.53 o 
 -22   0   4      199.50      182.75     21.57 o 
 -20   0   4      167.79      215.55     20.36 o 
 -18   0   4      180.03      232.29     19.08 o 
 -16   0   4      524.68      411.00     19.65 o 
 -14   0   4     2581.44     2083.86     40.02 o 
 -12   0   4     8401.29     7326.13    107.60 o 
 -10   0   4    28486.83    27421.90    376.41 o 
  -8   0   4   173952.86   144543.94   2415.84 o 
  -6   0   4    44396.62    43930.10    597.77 o 
  -4   0   4    76917.02    74890.68   1018.37 o 
  -2   0   4    23688.57    24197.72    432.57 o 
   0   0   4     3832.65     3877.60     53.08 o 
   2   0   4      219.15      208.28     17.81 o 
   4   0   4     9751.97     9568.91    172.53 o 
   6   0   4    11065.50    10608.67    192.96 o 
   8   0   4     8429.30     8105.05    155.08 o 
  10   0   4     2730.22     2721.63    100.79 o 
  12   0   4     1247.95     1292.96     51.28 o 
  14   0   4     1035.33      925.64     47.19 o 
  16   0   4      866.00      951.75     53.20 o 
  18   0   4       38.66       73.82     35.56 o 
  20   0   4      409.69      366.93     45.13 o 
 -29   1   4        6.81      -33.59     73.11 o 
 -27   1   4       29.85        8.81     37.81 o 
 -25   1   4      234.91      231.05     25.46 o 
 -23   1   4        1.91      -10.73     16.16 o 
 -21   1   4      163.79      136.34     16.15 o 
 -19   1   4       23.47       10.61     11.54 o 
 -17   1   4      161.36      177.86     11.97 o 
 -15   1   4       53.69       94.50      9.12 o 
 -13   1   4     1222.12     1217.07     29.02 o 
 -11   1   4      275.95      344.77     18.32 o 
  -9   1   4     7260.38     7752.07     85.83 o 
  -7   1   4    15033.45    15142.13    148.11 o 
  -5   1   4     2868.83     2853.44     30.07 o 
  -3   1   4    10613.97    11301.30    121.15 o 
  -1   1   4       21.80        5.76      4.63 o 
   1   1   4     3371.73     3500.53     36.50 o 
   3   1   4     3266.90     3731.48     45.77 o 
   5   1   4      129.58      178.30      9.76 o 
   7   1   4       20.19       13.94      8.58 o 
   9   1   4      159.41      191.65     14.74 o 
  11   1   4     1520.67     1500.93     52.86 o 
  13   1   4      397.76      375.26     27.99 o 
  15   1   4        1.92      -20.35     21.71 o 
  17   1   4      108.81      134.48     25.89 o 
  19   1   4       25.39       10.43     26.28 o 
  21   1   4       19.91       12.40     29.93 o 
 -28   2   4       88.95      108.43     41.42 o 
 -26   2   4      474.07      508.33     46.76 o 
 -24   2   4      362.10      347.53     40.63 o 
 -22   2   4      877.95      925.43     25.35 o 
 -20   2   4      347.11      375.86     17.25 o 
 -18   2   4        1.16        6.17     11.12 o 
 -16   2   4      438.88      331.98     13.32 o 
 -14   2   4     2371.26     2323.53     35.36 o 
 -12   2   4    13913.57    13455.84    134.51 o 
 -10   2   4    46213.37    45919.69    442.90 o 
  -8   2   4    18097.17    18063.62    216.13 o 
  -6   2   4    18932.38    19119.89    228.03 o 
  -4   2   4     5789.13     5607.53     57.35 o 
  -2   2   4     1290.76     1533.99     19.83 o 
   0   2   4      861.40      941.84     15.02 o 
   2   2   4     1678.14     2177.89     27.05 o 
   4   2   4    11899.80    12163.66    117.81 o 
   6   2   4    21944.83    22687.64    223.78 o 
   8   2   4     2444.49     2383.89     34.28 o 
  10   2   4     2351.14     2394.15     46.65 o 
  12   2   4     1631.69     1713.64     41.62 o 
  14   2   4     1076.42     1199.47     38.41 o 
  16   2   4        9.52       24.00     22.49 o 
  18   2   4       41.38       81.55     28.23 o 
  20   2   4       23.86       31.64     27.25 o 
 -27   3   4       34.49       70.77     42.08 o 
 -25   3   4        1.43        9.28     39.12 o 
 -23   3   4      149.17      149.26     27.80 o 
 -21   3   4       36.65       37.35     19.63 o 
 -19   3   4      221.78      256.06     17.33 o 
 -17   3   4       47.09       46.03     11.39 o 
 -15   3   4      132.08      131.84     10.85 o 
 -13   3   4      151.91      158.79      9.28 o 
 -11   3   4     2637.93     2645.73     31.73 o 
  -9   3   4      389.11      404.55     18.55 o 
  -7   3   4     4666.33     5377.33     62.32 o 
  -5   3   4     2140.10     2398.55     30.19 o 
  -3   3   4      358.04      426.57     14.15 o 
  -1   3   4     1490.53     1574.28     21.52 o 
   1   3   4      954.44     1025.68     17.65 o 
   3   3   4       59.09       70.87      8.00 o 
   5   3   4      127.00      143.43     12.23 o 
   7   3   4       19.96       16.14      9.23 o 
   9   3   4        1.23       -3.53     12.21 o 
  11   3   4        5.04       23.44     17.16 o 
  13   3   4        0.06       29.89     20.21 o 
  15   3   4      131.16      178.38     24.87 o 
  17   3   4       34.29       27.57     32.70 o 
  19   3   4        8.83      -27.52     33.16 o 
 -26   4   4      208.61      194.78     47.50 o 
 -24   4   4      326.52      285.60     46.80 o 
 -22   4   4      261.13      269.05     30.14 o 
 -20   4   4     1265.87     1346.73     45.71 o 
 -18   4   4      161.10      191.51     20.15 o 
 -16   4   4     1090.15     1023.76     30.31 o 
 -14   4   4      574.41      560.80     18.60 o 
 -12   4   4     7688.04     7433.86     87.39 o 
 -10   4   4     8250.25     8001.73     92.26 o 
  -8   4   4    14541.45    14492.42    159.12 o 
  -6   4   4    12701.71    12595.21    138.82 o 
  -4   4   4     7275.68     7475.84     77.46 o 
  -2   4   4       56.06      120.94      8.19 o 
   0   4   4       17.99       28.94     10.07 o 
   2   4   4       31.73       46.96      8.63 o 
   4   4   4     7780.98     7804.81     83.35 o 
   6   4   4     1872.73     1990.85     30.43 o 
   8   4   4     4788.01     4879.86     58.36 o 
  10   4   4      400.18      524.34     29.81 o 
  12   4   4     1417.92     1349.96     39.65 o 
  14   4   4      240.84      293.20     28.03 o 
  16   4   4        1.59        8.98     28.63 o 
  18   4   4       11.16        8.08     33.79 o 
 -25   5   4        0.33       20.40     46.34 o 
 -23   5   4        2.20      -23.19     29.58 o 
 -21   5   4      232.11      253.39     26.29 o 
 -19   5   4      491.04      471.96     27.53 o 
 -17   5   4        9.72       12.15     18.52 o 
 -15   5   4      269.29      234.97     19.47 o 
 -13   5   4     1070.53     1094.16     30.60 o 
 -11   5   4       10.14      -12.83     14.18 o 
  -9   5   4      603.51      603.08     17.38 o 
  -7   5   4      903.85      951.84     28.68 o 
  -5   5   4      110.21      115.66     11.85 o 
  -3   5   4       38.90       27.51      8.34 o 
  -1   5   4       70.88       81.85      9.63 o 
   1   5   4      589.78      585.93     18.07 o 
   3   5   4       25.68       10.13     10.21 o 
   5   5   4      250.55      239.73     13.75 o 
   7   5   4      850.52      888.00     22.86 o 
   9   5   4      288.77      321.16     19.39 o 
  11   5   4        9.67       -0.74     24.02 o 
  13   5   4        0.50      -25.92     27.88 o 
  15   5   4       14.37       32.38     33.49 o 
  17   5   4       12.32      -22.81     42.65 o 
 -24   6   4      194.52      225.92     78.12 o 
 -22   6   4      157.74      137.71     33.91 o 
 -20   6   4      199.70      155.07     30.55 o 
 -18   6   4        6.22      -20.30     20.30 o 
 -16   6   4      497.16      521.51     27.00 o 
 -14   6   4      795.16      835.71     29.89 o 
 -12   6   4      358.38      345.71     22.03 o 
 -10   6   4     3186.62     3226.15     54.46 o 
  -8   6   4     4220.02     4034.65     62.43 o 
  -6   6   4     3204.39     3060.25     61.84 o 
  -4   6   4     2270.84     2114.06     39.32 o 
  -2   6   4     2347.67     2270.06     32.68 o 
   0   6   4      131.44      173.29     12.53 o 
   2   6   4      586.21      611.87     24.81 o 
   4   6   4     1024.17     1068.71     37.56 o 
   6   6   4      510.16      608.53     22.55 o 
   8   6   4     1047.30     1104.43     44.02 o 
  10   6   4      658.60      735.47     29.96 o 
  12   6   4      227.20      285.91     32.07 o 
  14   6   4        1.89      -21.60     62.63 o 
  16   6   4        4.68       -7.68     43.80 o 
 -21   7   4      134.37      181.84     35.24 o 
 -19   7   4        8.18        1.48     25.54 o 
 -17   7   4        2.11       -7.27     22.68 o 
 -15   7   4       42.47        6.92     20.64 o 
 -13   7   4      127.38      125.37     21.52 o 
 -11   7   4       52.71       65.61     19.18 o 
  -9   7   4        4.37        9.50     17.05 o 
  -7   7   4        3.10        8.55     16.92 o 
  -5   7   4       26.13       30.36     16.80 o 
  -3   7   4      403.69      346.97     21.02 o 
  -1   7   4      126.41      105.96     15.72 o 
   1   7   4       12.74       -0.96     17.44 o 
   3   7   4        5.56        6.69     15.17 o 
   5   7   4       10.68       -3.17     16.07 o 
   7   7   4        9.94       -4.65     17.33 o 
   9   7   4       20.89       45.10     26.13 o 
  11   7   4       23.51       -6.29     36.12 o 
  13   7   4        2.83      -33.41     42.87 o 
 -18   8   4        3.00      -11.23     29.23 o 
 -16   8   4       13.12        1.40     24.75 o 
 -14   8   4      146.46      160.49     25.90 o 
 -12   8   4     1216.30     1258.55     39.38 o 
 -10   8   4      446.17      447.16     27.65 o 
  -8   8   4      458.12      515.75     27.21 o 
  -6   8   4      855.05      820.17     30.51 o 
  -4   8   4      756.82      755.76     35.65 o 
  -2   8   4       29.80       25.24     24.31 o 
   0   8   4      169.35      181.57     26.59 o 
   2   8   4       88.33      110.14     25.64 o 
   4   8   4      210.82      267.67     31.79 o 
   6   8   4      293.92      298.57     32.96 o 
   8   8   4      161.69      194.34     38.90 o 
  10   8   4       41.67       70.88     31.12 o 
 -15   9   4        8.21      -15.21     26.43 o 
 -13   9   4       41.65       33.67     26.21 o 
 -11   9   4       15.30      -12.48     30.09 o 
  -9   9   4       31.78       30.97     29.91 o 
  -7   9   4        8.41       -8.34     27.97 o 
  -5   9   4      355.07      394.94     34.99 o 
  -3   9   4        5.84       -8.06     26.94 o 
  -1   9   4        3.87        5.23     36.50 o 
   1   9   4        2.20       43.58     38.36 o 
   3   9   4        0.87      -43.55     43.55 o 
   5   9   4        0.09      -38.02     38.02 o 
   7   9   4        0.11       25.59     50.43 o 
  -6  10   4       58.09       36.39     42.22 o 
  -4  10   4      201.03      212.51     46.81 o 
  -2  10   4       28.10       29.58     71.01 o 
 -29   1   5      251.61      321.41     46.12 o 
 -27   1   5      199.63      197.02     57.69 o 
 -25   1   5      851.78      896.37     33.17 o 
 -23   1   5     2863.18     2878.05     65.02 o 
 -21   1   5     3282.06     3329.75     62.79 o 
 -19   1   5     1200.09     1234.67     37.43 o 
 -17   1   5     2029.49     2179.13     46.70 o 
 -15   1   5     1229.93     1066.01     28.38 o 
 -13   1   5     5277.31     4874.37     53.26 o 
 -11   1   5     3945.45     3640.63     40.05 o 
  -9   1   5    83825.16    80792.23    875.30 o 
  -7   1   5    13979.17    13903.67    136.29 o 
  -5   1   5    84112.77    80902.29    775.91 o 
  -3   1   5    71005.67    69940.77    643.46 o 
  -1   1   5    14737.43    15259.57    149.54 o 
   1   1   5     1168.00     1335.05     17.50 o 
   3   1   5      112.97      200.34     18.78 o 
   5   1   5     3484.65     3499.54     45.72 o 
   7   1   5     5663.60     5306.44     77.02 o 
   9   1   5     2226.03     2122.73     66.36 o 
  11   1   5     8083.14     8225.71    163.41 o 
  13   1   5     1006.66     1148.43     37.56 o 
  15   1   5      101.12      118.53     23.89 o 
  17   1   5        1.59      -24.18     24.18 o 
  19   1   5       35.20       30.16     28.03 o 
 -28   2   5        7.86      -16.30     39.46 o 
 -26   2   5        0.86      -11.76     33.82 o 
 -24   2   5        6.59       -9.80     27.71 o 
 -22   2   5      291.08      308.16     17.30 o 
 -20   2   5      131.41      116.07     13.22 o 
 -18   2   5      974.48      917.16     22.06 o 
 -16   2   5     2572.36     2456.64     33.27 o 
 -14   2   5       71.31       71.34      7.95 o 
 -12   2   5     2190.52     2247.03     27.66 o 
 -10   2   5       14.51        5.17      4.97 o 
  -8   2   5     5658.54     6311.50     80.40 o 
  -6   2   5      890.26      907.16     14.41 o 
  -4   2   5      163.57      195.50      6.78 o 
  -2   2   5     1285.25     1427.17     19.39 o 
   0   2   5      431.28      384.71     10.46 o 
   2   2   5     3749.90     4137.26     44.60 o 
   4   2   5      179.62      181.07     16.30 o 
   6   2   5        1.59        2.18      7.29 o 
   8   2   5     1001.30      982.99     30.50 o 
  10   2   5       36.07       26.61     16.91 o 
  12   2   5       24.15       -8.89     18.80 o 
  14   2   5        1.20      -22.43     22.57 o 
  16   2   5      102.13      100.79     26.07 o 
  18   2   5       19.38       30.11     27.64 o 
  20   2   5       29.11        8.40     28.46 o 
 -29   3   5        8.00      -33.90     44.21 o 
 -27   3   5      225.61      351.33     45.32 o 
 -25   3   5     1458.08     1490.69    161.33 o 
 -23   3   5      649.56      713.09     29.94 o 
 -21   3   5      774.59      815.49     29.14 o 
 -19   3   5     7441.71     7141.38     99.77 o 
 -17   3   5     2931.03     3046.67     44.23 o 
 -15   3   5     1413.80     1314.51     21.93 o 
 -13   3   5     1099.00      931.59     16.55 o 
 -11   3   5     6299.94     6039.14     70.55 o 
  -9   3   5    19668.37    19890.16    239.91 o 
  -7   3   5    19930.37    19590.83    210.68 o 
  -5   3   5    25931.84    26176.55    254.64 o 
  -3   3   5    18162.06    18447.16    181.49 o 
  -1   3   5      611.32      374.65     16.51 o 
   1   3   5      244.19      207.21      9.46 o 
   3   3   5     1065.85      997.97     19.15 o 
   5   3   5      399.39      374.26     16.24 o 
   7   3   5     2081.95     1942.87     38.50 o 
   9   3   5     2461.22     2483.25     85.86 o 
  11   3   5      739.93      837.70     30.94 o 
  13   3   5      467.12      554.82     29.09 o 
  15   3   5      486.97      609.02     32.72 o 
  17   3   5        7.23       23.58     27.75 o 
  19   3   5       68.69       49.68     35.28 o 
 -28   4   5        0.10       -3.72     47.48 o 
 -26   4   5        2.65        6.31     39.09 o 
 -24   4   5        6.68        4.26     27.38 o 
 -22   4   5       31.61       65.53     21.84 o 
 -20   4   5        5.93       -0.17     18.63 o 
 -18   4   5      142.61      149.44     19.27 o 
 -16   4   5      581.16      583.99     23.07 o 
 -14   4   5      838.11      871.97     27.08 o 
 -12   4   5      178.49      186.02     10.39 o 
 -10   4   5     1227.35     1349.87     23.34 o 
  -8   4   5      200.06      224.14     11.56 o 
  -6   4   5      489.70      520.80     12.12 o 
  -4   4   5     1388.36     1539.48     22.34 o 
  -2   4   5      353.67      404.04     11.91 o 
   0   4   5        3.32        5.44      8.03 o 
   2   4   5       20.90       32.80      9.35 o 
   4   4   5       36.35       18.36     10.08 o 
   6   4   5      744.87      813.82     28.05 o 
   8   4   5        1.09       -6.84     13.77 o 
  10   4   5      228.21      204.72     21.95 o 
  12   4   5       20.86        7.57     21.95 o 
  14   4   5        2.61      -23.79     23.79 o 
  16   4   5       69.52       63.38     33.99 o 
  18   4   5        1.50       -8.05     36.00 o 
 -27   5   5       81.71      155.34     75.87 o 
 -25   5   5      336.72      366.65     48.85 o 
 -23   5   5      110.88      151.94     29.79 o 
 -21   5   5     1083.97     1143.32     38.16 o 
 -19   5   5       40.62       18.56     20.20 o 
 -17   5   5      254.70      233.54     20.88 o 
 -15   5   5      179.75      156.49     18.13 o 
 -13   5   5     1399.13     1402.28     34.52 o 
 -11   5   5     5051.98     5006.49     72.88 o 
  -9   5   5     3921.91     3828.25     57.89 o 
  -7   5   5     3959.33     3723.30     49.24 o 
  -5   5   5     9759.16     9641.13     99.75 o 
  -3   5   5     6086.81     5926.77     65.09 o 
  -1   5   5     3235.35     3073.43     45.49 o 
   1   5   5       66.69       52.34     10.59 o 
   3   5   5      167.07      217.99     13.37 o 
   5   5   5      689.02      784.42     21.51 o 
   7   5   5     2634.07     2463.32     41.55 o 
   9   5   5      840.82      844.57     26.34 o 
  11   5   5      582.92      669.13     59.37 o 
  13   5   5      181.85      199.69     32.93 o 
  15   5   5       66.55       40.95     32.65 o 
  17   5   5       12.30       46.52     59.49 o 
 -24   6   5       13.34      -19.17     32.02 o 
 -22   6   5      124.39      125.00     44.48 o 
 -20   6   5        3.23        9.53     23.37 o 
 -18   6   5       21.37       29.41     21.84 o 
 -16   6   5       93.36       90.37     27.25 o 
 -14   6   5       12.15       14.06     18.45 o 
 -12   6   5        1.89        0.02     16.22 o 
 -10   6   5      233.60      227.09     18.54 o 
  -8   6   5       72.22       45.81     15.85 o 
  -6   6   5      127.55      108.69     15.18 o 
  -4   6   5      536.98      483.62     17.85 o 
  -2   6   5     1920.41     1909.56     31.55 o 
   0   6   5      230.94      235.41     14.41 o 
   2   6   5      211.75      198.03     15.74 o 
   4   6   5      232.54      209.47     15.12 o 
   6   6   5       22.99       -4.33     15.61 o 
   8   6   5      144.80      161.48     26.96 o 
  10   6   5        5.50      -13.91     27.31 o 
  12   6   5        5.91      -10.35     29.74 o 
  14   6   5       10.38       43.10     45.58 o 
 -23   7   5      102.61      122.21     35.34 o 
 -21   7   5      180.94      134.73     28.63 o 
 -19   7   5      126.49      106.74     25.65 o 
 -17   7   5       78.44       74.70     23.46 o 
 -15   7   5        6.39      -16.99     20.91 o 
 -13   7   5      159.29      199.06     22.03 o 
 -11   7   5      657.56      681.95     27.54 o 
  -9   7   5     1405.56     1474.53     37.17 o 
  -7   7   5     1840.77     1772.14     55.11 o 
  -5   7   5      583.07      555.05     27.28 o 
  -3   7   5      740.71      722.35     26.18 o 
  -1   7   5      263.39      247.07     17.92 o 
   1   7   5        3.96       25.74     18.75 o 
   3   7   5        5.85        6.09     15.69 o 
   5   7   5      148.90      163.96     22.91 o 
   7   7   5      686.24      846.23     31.98 o 
   9   7   5       30.21       54.74     22.95 o 
  11   7   5       14.41       23.74     40.04 o 
  13   7   5       79.87       65.20     74.00 o 
 -20   8   5        1.68       26.26     29.29 o 
 -18   8   5        8.91       29.12     25.63 o 
 -16   8   5       62.67       48.70     32.79 o 
 -14   8   5        0.93        3.34     27.91 o 
 -12   8   5        2.75      -18.66     20.54 o 
 -10   8   5      251.80      236.65     23.60 o 
  -8   8   5        2.11      -12.89     19.38 o 
  -6   8   5        2.94       -4.47     19.57 o 
  -4   8   5        0.84       17.23     24.54 o 
  -2   8   5      313.32      315.04     28.98 o 
   0   8   5        2.75      -21.06     23.80 o 
   2   8   5       90.00       97.57     25.89 o 
   4   8   5       15.35      -16.55     25.38 o 
   6   8   5       27.70       52.67     44.30 o 
   8   8   5        5.35        8.09     35.70 o 
  10   8   5       14.97        4.50     40.31 o 
 -15   9   5        0.16       10.83     26.81 o 
 -13   9   5        2.47      -29.49     32.98 o 
 -11   9   5       17.09       12.21     24.18 o 
  -9   9   5      673.14      676.52     40.57 o 
  -7   9   5      209.87      243.51     46.04 o 
  -5   9   5       88.67      111.47     29.31 o 
  -3   9   5        5.19        9.36     28.15 o 
  -1   9   5       79.60       45.63     28.95 o 
   1   9   5        2.45      -19.33     37.44 o 
   3   9   5       11.43        1.27     39.09 o 
   5   9   5       11.66       12.12     49.98 o 
 -30   0   6        3.05      -24.84     54.32 o 
 -28   0   6      338.69      440.78     80.96 o 
 -26   0   6      301.13      286.54     72.43 o 
 -24   0   6     2488.15     2421.89    113.70 o 
 -22   0   6     6149.62     6008.70    117.93 o 
 -20   0   6     6053.14     5879.86     95.66 o 
 -18   0   6     5822.35     6024.99     95.07 o 
 -16   0   6      229.23      202.64     14.61 o 
 -14   0   6      716.90      636.48     23.81 o 
 -12   0   6      655.07      844.82     23.46 o 
 -10   0   6    11406.63    10743.54    402.24 o 
  -8   0   6    33318.21    32601.01    445.15 o 
  -6   0   6    14424.16    14232.55    197.41 o 
  -4   0   6     6348.65     6156.67     88.54 o 
  -2   0   6    40629.97    41576.18    538.22 o 
   0   0   6     5967.27     5703.08    105.82 o 
   2   0   6      348.82      406.01     28.73 o 
   4   0   6      567.28      607.91     46.32 o 
   6   0   6     2460.69     2058.42     55.87 o 
   8   0   6     2223.43     1989.72     58.68 o 
  10   0   6     2570.56     2288.04     86.13 o 
  12   0   6      376.99      393.80     66.60 o 
  14   0   6      933.75     1053.18    123.54 o 
  16   0   6       26.08       45.21     37.33 o 
  18   0   6        2.46      -13.16     58.51 o 
 -31   1   6       65.00       90.37     68.02 o 
 -29   1   6        0.15      -17.47     36.63 o 
 -27   1   6        5.38        2.33     33.75 o 
 -25   1   6      177.72      133.49     17.07 o 
 -23   1   6        4.39      -12.57     13.10 o 
 -21   1   6        2.92       -7.22     11.87 o 
 -19   1   6      137.18      117.50     11.69 o 
 -17   1   6      104.39      122.60     10.07 o 
 -15   1   6      112.31      113.59      9.96 o 
 -13   1   6     7477.10     8206.58     84.39 o 
 -11   1   6        5.94        7.60      4.81 o 
  -9   1   6       69.51       68.96      6.97 o 
  -7   1   6      258.36      224.38      7.16 o 
  -5   1   6     1502.61     1446.57     20.23 o 
  -3   1   6     1581.41     1712.31     21.13 o 
  -1   1   6     1604.26     1722.16     23.65 o 
   1   1   6      970.35     1032.69     17.84 o 
   3   1   6       81.44       82.29      7.57 o 
   5   1   6      178.65      203.72     15.79 o 
   7   1   6      152.79      165.61     17.34 o 
   9   1   6      415.49      378.52     23.21 o 
  11   1   6      878.06      842.92     44.28 o 
  13   1   6      112.26      103.75     23.78 o 
  15   1   6        3.08      -21.16     23.94 o 
  17   1   6       18.90        8.27     27.33 o 
  19   1   6       28.10       51.80     29.68 o 
 -30   2   6       23.62      -26.97     42.44 o 
 -28   2   6      140.97      145.15     41.65 o 
 -26   2   6      199.58      201.69     43.48 o 
 -24   2   6     2000.61     1998.11     45.84 o 
 -22   2   6     3868.54     3617.15    125.53 o 
 -20   2   6     1571.08     1517.37     27.61 o 
 -18   2   6     8181.28     8180.67     87.90 o 
 -16   2   6     2583.07     2764.17     35.31 o 
 -14   2   6     1135.02     1195.67     19.13 o 
 -12   2   6      569.44      401.39     18.63 o 
 -10   2   6    17444.84    17870.92    192.17 o 
  -8   2   6    33330.27    33794.41    357.51 o 
  -6   2   6    55338.68    55589.13    534.37 o 
  -4   2   6    25673.63    26745.48    259.83 o 
  -2   2   6    19374.68    18920.54    185.75 o 
   0   2   6     2655.16     2442.95     32.64 o 
   2   2   6     2281.56     2463.23     30.29 o 
   4   2   6       24.58       17.66      7.51 o 
   6   2   6     2187.18     1937.29     32.54 o 
   8   2   6      139.85      105.39     18.64 o 
  10   2   6     1592.97     1442.83     56.42 o 
  12   2   6      138.70      150.36     27.22 o 
  14   2   6      795.34      820.63     35.25 o 
  16   2   6      155.53      270.49     31.11 o 
  18   2   6        1.95        3.37     29.03 o 
 -29   3   6        0.55      -22.53     41.74 o 
 -27   3   6      105.59       94.71     39.73 o 
 -25   3   6       11.72       10.57     27.61 o 
 -23   3   6       41.32        4.10     20.24 o 
 -21   3   6       50.39       39.71     17.76 o 
 -19   3   6     1350.65     1408.60     35.40 o 
 -17   3   6      793.28      734.10     25.70 o 
 -15   3   6      157.38      163.89      8.41 o 
 -13   3   6      655.54      635.96     20.82 o 
 -11   3   6        0.40       -2.60      9.49 o 
  -9   3   6        1.23       -6.04      8.35 o 
  -7   3   6       12.69       15.76      5.52 o 
  -5   3   6      350.56      390.09     13.45 o 
  -3   3   6     9373.17     9849.45    100.43 o 
  -1   3   6       15.14        4.82      7.10 o 
   1   3   6       31.75       47.63      8.41 o 
   3   3   6       95.44       52.20     11.27 o 
   5   3   6        6.39        5.79      9.48 o 
   7   3   6       43.40       44.81     15.96 o 
   9   3   6       88.26      106.47     19.49 o 
  11   3   6       11.84        9.21     21.43 o 
  13   3   6       36.33       11.84     40.85 o 
  15   3   6        0.05      -13.15     25.04 o 
  17   3   6       11.01       10.33     29.42 o 
 -28   4   6       26.28       23.93     44.27 o 
 -26   4   6      216.17      232.20     33.38 o 
 -24   4   6     1143.07     1204.91     39.55 o 
 -22   4   6     2250.89     2401.47     71.95 o 
 -20   4   6      872.19      954.77     31.45 o 
 -18   4   6     2468.92     2393.16     45.90 o 
 -16   4   6     1219.69     1105.13     40.76 o 
 -14   4   6      696.03      668.71     22.79 o 
 -12   4   6     1190.59     1261.75     29.31 o 
 -10   4   6     4633.94     4736.66     67.08 o 
  -8   4   6    10930.27    11012.35    123.22 o 
  -6   4   6    10776.28    10965.61    111.41 o 
  -4   4   6    10091.67     9661.79     99.49 o 
  -2   4   6     7244.97     7070.58     75.58 o 
   0   4   6     2653.49     2596.29     34.47 o 
   2   4   6      321.32      327.17     13.28 o 
   4   4   6        0.14       22.81     13.52 o 
   6   4   6        9.02       10.42     13.88 o 
   8   4   6     1311.25     1199.20     35.55 o 
  10   4   6      725.31      725.07     30.10 o 
  12   4   6      250.64      294.47     26.68 o 
  14   4   6      115.44       87.23     27.77 o 
  16   4   6       65.18      112.64     35.81 o 
 -27   5   6       11.41      -20.40     43.55 o 
 -25   5   6       53.51       36.60     30.79 o 
 -23   5   6        3.63       -3.22     23.66 o 
 -21   5   6      150.20      170.23     23.44 o 
 -19   5   6      355.92      319.82     24.55 o 
 -17   5   6      408.64      430.21     23.67 o 
 -15   5   6        5.78       -4.41     15.73 o 
 -13   5   6       15.79       41.52     21.45 o 
 -11   5   6      101.88      142.03     15.76 o 
  -9   5   6      175.65      137.48     14.97 o 
  -7   5   6       66.66       83.02     11.17 o 
  -5   5   6      396.76      402.65     13.06 o 
  -3   5   6     2506.97     2620.20     34.91 o 
  -1   5   6      854.94      828.13     20.57 o 
   1   5   6      503.27      507.15     16.39 o 
   3   5   6      130.06      139.98     13.31 o 
   5   5   6       14.87       -8.89     14.38 o 
   7   5   6       19.72       15.57     15.61 o 
   9   5   6       37.88       28.55     21.38 o 
  11   5   6       11.99      -10.84     26.63 o 
  13   5   6        0.04       -3.73     30.80 o 
  15   5   6        0.07      -33.34     33.34 o 
 -26   6   6      262.22      354.68     63.15 o 
 -24   6   6      136.84      169.99     32.91 o 
 -22   6   6      925.13      964.53     37.87 o 
 -20   6   6      338.23      322.94     27.20 o 
 -18   6   6      906.64      877.85     32.62 o 
 -16   6   6       77.11       65.26     19.96 o 
 -14   6   6      676.02      637.69     25.96 o 
 -12   6   6      302.65      334.57     27.93 o 
 -10   6   6      489.70      525.63     23.39 o 
  -8   6   6     1430.80     1446.65     33.99 o 
  -6   6   6     3587.04     3568.36     57.12 o 
  -4   6   6      365.23      355.34     18.89 o 
  -2   6   6     4516.24     4470.42     54.31 o 
   0   6   6     1034.33     1024.52     23.86 o 
   2   6   6       47.17       39.44     13.09 o 
   4   6   6        5.27      -16.35     16.35 o 
   6   6   6       53.66       32.37     19.54 o 
   8   6   6      717.23      670.65     36.81 o 
  10   6   6      487.25      616.28     38.41 o 
  12   6   6       33.50       -4.51     51.68 o 
  14   6   6       80.88       71.87     59.11 o 
 -23   7   6       66.33       23.87     28.44 o 
 -21   7   6      159.25      130.93     28.78 o 
 -19   7   6       43.84       39.32     25.41 o 
 -17   7   6       18.08        9.77     22.56 o 
 -15   7   6       34.71       45.87     20.08 o 
 -13   7   6      176.13      144.69     22.34 o 
 -11   7   6        0.25       12.94     18.20 o 
  -9   7   6       14.69       -1.44     19.83 o 
  -7   7   6     1342.37     1354.14     35.94 o 
  -5   7   6      114.00       71.81     17.88 o 
  -3   7   6      353.32      366.82     28.45 o 
  -1   7   6       13.82       -2.62     16.39 o 
   1   7   6       16.75        4.51     15.63 o 
   3   7   6       14.24       11.53     17.42 o 
   5   7   6       17.50       19.97     24.84 o 
   7   7   6        8.55        9.98     22.06 o 
   9   7   6        2.59       13.25     44.50 o 
  11   7   6       51.01       49.27     42.85 o 
 -20   8   6      179.68      192.03     30.31 o 
 -18   8   6      187.03      196.01     28.22 o 
 -16   8   6      428.39      387.40     42.60 o 
 -14   8   6       52.30       41.68     23.47 o 
 -12   8   6        4.66      -23.96     23.96 o 
 -10   8   6       85.67      115.55     22.12 o 
  -8   8   6      902.49      985.99     61.95 o 
  -6   8   6      994.36     1014.39     35.49 o 
  -4   8   6     1066.54     1040.11     41.36 o 
  -2   8   6      220.41      224.41     28.68 o 
   0   8   6      274.93      203.24     28.16 o 
   2   8   6       39.09       44.24     25.69 o 
   4   8   6      116.91      109.53     32.85 o 
   6   8   6       79.68       91.80     37.67 o 
   8   8   6        1.15      -40.56     64.20 o 
 -15   9   6        2.11      -18.27     26.14 o 
 -13   9   6      123.87      119.21     27.33 o 
 -11   9   6        1.49       17.79     23.42 o 
  -9   9   6        4.90        1.92     28.89 o 
  -7   9   6        0.41      -28.65     32.26 o 
  -5   9   6      104.76      101.54     30.12 o 
  -3   9   6      170.83      179.35     31.95 o 
  -1   9   6       35.50       43.10     28.74 o 
   1   9   6       66.42      -28.16     64.05 o 
   3   9   6       34.49       63.15     53.13 o 
 -31   1   7      265.77      237.74     44.28 o 
 -29   1   7       91.60       49.59     37.52 o 
 -27   1   7       43.74       10.90     24.44 o 
 -25   1   7      753.22      711.29     22.77 o 
 -23   1   7     3160.62     3093.44     44.08 o 
 -21   1   7     3623.46     3480.08     45.65 o 
 -19   1   7     8645.06     8593.11     91.96 o 
 -17   1   7    11123.39    11132.12    114.59 o 
 -15   1   7     7740.03     7975.13     83.14 o 
 -13   1   7     2439.25     2740.60     35.17 o 
 -11   1   7      205.24      233.36     11.67 o 
  -9   1   7     9910.77    10324.94    113.12 o 
  -7   1   7     9103.60     8740.55     87.71 o 
  -5   1   7     8907.81     8685.58     84.04 o 
  -3   1   7    22099.89    22235.41    216.75 o 
  -1   1   7    10777.98    10616.50    106.59 o 
   1   1   7    17147.14    18143.26    188.58 o 
   3   1   7     5416.74     5502.40     77.66 o 
   5   1   7      162.13      200.74     17.34 o 
   7   1   7       42.72       56.43     17.28 o 
   9   1   7     1523.82     1271.10     38.60 o 
  11   1   7      158.62      102.49     22.05 o 
  13   1   7       44.09       35.05     26.02 o 
  15   1   7      121.75      167.90     27.42 o 
  17   1   7      313.58      391.83     35.14 o 
 -30   2   7       51.72       73.03     39.01 o 
 -28   2   7       48.34        4.25     36.63 o 
 -26   2   7       63.49       97.85     22.82 o 
 -24   2   7      149.48      171.41     21.13 o 
 -22   2   7       14.55       -8.99     16.16 o 
 -20   2   7      919.75      918.83     30.74 o 
 -18   2   7      103.29      131.40     11.22 o 
 -16   2   7      223.48      238.56     14.85 o 
 -14   2   7      486.03      501.91     15.64 o 
 -12   2   7     3188.24     3529.15     49.16 o 
 -10   2   7     1636.32     1719.58     40.00 o 
  -8   2   7     3147.99     3518.83     38.68 o 
  -6   2   7     1245.39     1299.96     18.64 o 
  -4   2   7      873.40      837.40     15.33 o 
  -2   2   7     1216.59     1339.12     20.76 o 
   0   2   7       59.75       65.85      7.49 o 
   2   2   7     1095.78     1262.20     22.76 o 
   4   2   7      639.46      599.20     24.62 o 
   6   2   7        0.75      -10.34     15.98 o 
   8   2   7       87.11       33.75     20.16 o 
  10   2   7       61.32       67.11     21.48 o 
  12   2   7       23.36       54.15     23.77 o 
  14   2   7        1.97      -24.77     24.77 o 
  16   2   7        4.65       -7.56     29.31 o 
 -29   3   7        2.28      -40.83     40.83 o 
 -27   3   7       56.30       44.28     31.96 o 
 -25   3   7       29.88       28.65     21.27 o 
 -23   3   7     1689.23     1706.17     42.32 o 
 -21   3   7     2243.46     2208.71     45.67 o 
 -19   3   7     2159.05     2120.76     43.34 o 
 -17   3   7     8356.87     8371.66    111.39 o 
 -15   3   7     8985.24     8601.58    112.57 o 
 -13   3   7      253.33      202.21     13.81 o 
 -11   3   7       33.77       32.09     10.48 o 
  -9   3   7       56.81      151.92     23.31 o 
  -7   3   7    18244.21    19187.38    188.96 o 
  -5   3   7    11885.47    11931.17    120.35 o 
  -3   3   7     6467.11     6335.07     67.77 o 
  -1   3   7     5444.02     5141.34     57.23 o 
   1   3   7     5953.64     5783.69     64.12 o 
   3   3   7      579.19      594.09     16.48 o 
   5   3   7      152.96      142.72     17.04 o 
   7   3   7       36.22      -18.49     18.49 o 
   9   3   7      205.04      153.10     24.97 o 
  11   3   7       76.45       57.58     24.09 o 
  13   3   7      404.13      364.78     29.49 o 
  15   3   7      151.60      188.35     30.56 o 
 -28   4   7       11.98       -7.83     43.34 o 
 -26   4   7      115.76       95.13     24.99 o 
 -24   4   7      402.86      395.38     27.78 o 
 -22   4   7      549.03      494.82     26.44 o 
 -20   4   7     1003.55      946.61     31.31 o 
 -18   4   7      373.37      333.85     22.10 o 
 -16   4   7      312.21      306.69     23.11 o 
 -14   4   7       75.87       87.80     14.31 o 
 -12   4   7        5.24       -2.35     11.80 o 
 -10   4   7       29.40       21.78     11.70 o 
  -8   4   7     1733.01     1862.06     25.54 o 
  -6   4   7        7.61       -4.62      7.50 o 
  -4   4   7      751.93      762.85     18.08 o 
  -2   4   7      102.69       91.00     10.42 o 
   0   4   7        9.38        8.47     13.15 o 
   2   4   7      722.32      687.19     21.23 o 
   4   4   7        0.36       14.10     13.36 o 
   6   4   7      152.30      136.17     20.59 o 
   8   4   7       11.55       21.13     20.30 o 
  10   4   7        6.99       31.34     33.05 o 
  12   4   7       16.23        3.69     24.06 o 
  14   4   7       84.95       68.65     27.37 o 
 -27   5   7       36.44       56.42     34.39 o 
 -25   5   7      103.07      138.39     27.39 o 
 -23   5   7     1072.26     1149.40     39.83 o 
 -21   5   7     2014.97     1970.06     46.23 o 
 -19   5   7     4254.52     4171.54     68.90 o 
 -17   5   7      128.86      127.39     19.57 o 
 -15   5   7     2500.32     2331.46     45.33 o 
 -13   5   7      241.10      189.87     17.24 o 
 -11   5   7        0.47       -1.34     13.64 o 
  -9   5   7     1569.24     1679.71     34.63 o 
  -7   5   7     3094.59     3114.54     59.11 o 
  -5   5   7     2213.77     2248.06     31.83 o 
  -3   5   7     6344.78     6122.79     74.74 o 
  -1   5   7     4697.39     4619.97     55.25 o 
   1   5   7     5662.48     5573.72     65.21 o 
   3   5   7      139.44      137.80     14.22 o 
   5   5   7     1044.63      998.46     38.76 o 
   7   5   7       10.20       17.13     20.18 o 
   9   5   7       94.24       88.09     30.44 o 
  11   5   7      206.44      235.09     41.41 o 
  13   5   7       89.03       91.34     35.08 o 
 -26   6   7       28.66       34.05     34.75 o 
 -24   6   7        3.58       12.33     25.12 o 
 -22   6   7      148.09      121.75     25.77 o 
 -20   6   7      242.96      256.71     28.10 o 
 -18   6   7       30.05       24.32     20.77 o 
 -16   6   7      418.74      424.59     24.50 o 
 -14   6   7       93.04       69.27     21.41 o 
 -12   6   7      613.22      651.59     33.85 o 
 -10   6   7       19.28       32.29     16.52 o 
  -8   6   7      962.15      828.43     30.67 o 
  -6   6   7       18.44       13.77     14.82 o 
  -4   6   7      455.63      422.42     21.02 o 
  -2   6   7        1.97       -5.84     17.55 o 
   0   6   7       31.87       18.78     12.65 o 
   2   6   7        5.56        3.69     13.33 o 
   4   6   7      213.62      182.63     23.61 o 
   6   6   7       97.59      147.79     28.19 o 
   8   6   7        1.29       -6.83     26.87 o 
  10   6   7      201.36      200.46     34.28 o 
  12   6   7        8.55        1.44     33.32 o 
 -23   7   7      187.64      200.06     30.24 o 
 -21   7   7      376.96      388.31     32.09 o 
 -19   7   7      483.20      513.60     30.98 o 
 -17   7   7      685.07      720.43     32.24 o 
 -15   7   7      424.36      358.87     36.94 o 
 -13   7   7       51.39       19.83     19.31 o 
 -11   7   7       56.65      110.55     19.85 o 
  -9   7   7        4.31       15.73     18.13 o 
  -7   7   7     1071.40     1184.13     40.89 o 
  -5   7   7     1512.54     1501.66     37.99 o 
  -3   7   7     1361.97     1357.37     47.37 o 
  -1   7   7      737.61      739.08     27.71 o 
   1   7   7      193.25      221.62     19.58 o 
   3   7   7       53.09       54.49     26.18 o 
   5   7   7        0.64       -3.87     21.48 o 
   7   7   7        1.56      -26.59     26.59 o 
   9   7   7       49.69        6.77     31.70 o 
 -20   8   7       48.42       11.52     27.27 o 
 -18   8   7       53.18       43.04     25.17 o 
 -16   8   7       10.85       -2.34     22.34 o 
 -14   8   7       17.76       53.80     23.76 o 
 -12   8   7        3.23       13.64     21.15 o 
 -10   8   7       37.58       33.01     21.97 o 
  -8   8   7      199.62      164.11     23.64 o 
  -6   8   7        5.99       -4.42     20.66 o 
  -4   8   7       49.99       21.58     25.41 o 
  -2   8   7       81.26       25.95     25.81 o 
   0   8   7       28.46       51.93     28.61 o 
   2   8   7       10.91        5.70     31.22 o 
   4   8   7        0.36      -42.15     43.55 o 
 -15   9   7      125.69      112.99     28.63 o 
 -13   9   7       54.32       24.69     25.15 o 
 -11   9   7       21.54       50.10     25.33 o 
  -9   9   7        1.38        0.37     29.07 o 
  -7   9   7      359.46      468.62     42.56 o 
  -5   9   7      326.69      327.57     34.85 o 
  -3   9   7      154.14      209.86     32.63 o 
  -1   9   7      130.31      179.74     34.96 o 
   1   9   7        2.38      -11.84     38.98 o 
 -30   0   8       11.64       -7.63     51.48 o 
 -28   0   8      350.30      363.89     36.42 o 
 -26   0   8      158.49      169.87     24.94 o 
 -24   0   8      838.28      796.73     31.83 o 
 -22   0   8     5232.78     5046.41     85.72 o 
 -20   0   8     6211.86     5919.61     94.70 o 
 -18   0   8    10481.63    10365.60    152.09 o 
 -16   0   8    29257.17    28881.17    399.54 o 
 -14   0   8      207.23      199.08     11.94 o 
 -12   0   8    15530.89    16662.16    232.42 o 
 -10   0   8     2605.91     2955.25     47.54 o 
  -8   0   8      839.89      972.26     21.75 o 
  -6   0   8     5964.79     5694.73     84.00 o 
  -4   0   8    40247.77    41508.33    566.55 o 
  -2   0   8    15040.79    14960.97    195.15 o 
   0   0   8    13888.93    13242.11    235.28 o 
   2   0   8     5699.01     6010.84    118.29 o 
   4   0   8      890.99      992.67     53.58 o 
   6   0   8      552.47      719.17     38.37 o 
   8   0   8     2241.57     2479.20    126.91 o 
  10   0   8     2208.13     1793.41     68.30 o 
  12   0   8     2273.53     2004.93     76.77 o 
  14   0   8       29.21       33.63     38.69 o 
  16   0   8      177.65      206.08     48.31 o 
 -31   1   8       53.73       -7.01     36.63 o 
 -29   1   8        2.32       30.69     27.76 o 
 -27   1   8        5.68       14.46     20.17 o 
 -25   1   8       15.78       -8.80     15.54 o 
 -23   1   8       49.29       25.04     12.70 o 
 -21   1   8       41.98       34.83     11.42 o 
 -19   1   8      322.70      353.43     18.23 o 
 -17   1   8     1437.70     1529.81     23.92 o 
 -15   1   8     1707.00     1725.48     26.10 o 
 -13   1   8     1134.52     1188.68     17.99 o 
 -11   1   8     1400.74     1477.07     21.29 o 
  -9   1   8       74.80       51.09      5.61 o 
  -7   1   8      431.91      503.27     11.53 o 
  -5   1   8     3682.30     3975.68     41.67 o 
  -3   1   8     1422.82     1704.87     22.67 o 
  -1   1   8     1123.57     1340.82     19.42 o 
   1   1   8      214.80      250.42     13.38 o 
   3   1   8      398.96      371.53     19.14 o 
   5   1   8      765.95      709.36     28.47 o 
   7   1   8     1843.69     1765.04     42.53 o 
   9   1   8       39.28       12.15     20.99 o 
  11   1   8        5.37       14.69     23.00 o 
  13   1   8        0.02       -6.05     26.07 o 
  15   1   8       58.93       47.21     27.23 o 
 -32   2   8       48.38       27.60     42.89 o 
 -30   2   8      290.54      249.96     45.58 o 
 -28   2   8        8.09      -21.76     21.76 o 
 -26   2   8      127.46      114.09     22.77 o 
 -24   2   8      397.94      356.32     24.52 o 
 -22   2   8     1983.94     1893.57     53.38 o 
 -20   2   8     7575.60     7335.09     88.87 o 
 -18   2   8    13833.92    13262.93    146.91 o 
 -16   2   8    13233.14    12944.59    130.99 o 
 -14   2   8    17896.75    18415.57    199.85 o 
 -12   2   8     4529.58     4399.12     59.55 o 
 -10   2   8     1354.17     1411.43     25.31 o 
  -8   2   8       18.92       21.11      5.43 o 
  -6   2   8     5149.16     5188.54     55.54 o 
  -4   2   8    30777.97    31671.60    307.96 o 
  -2   2   8    17681.82    17870.41    177.14 o 
   0   2   8     4118.16     3668.79     59.91 o 
   2   2   8     4518.03     4588.38     56.82 o 
   4   2   8      914.36     1112.38     32.52 o 
   6   2   8     1205.21     1231.69     44.99 o 
   8   2   8       24.17      -11.15     19.71 o 
  10   2   8       15.95      -14.77     23.63 o 
  12   2   8      155.15      105.44     30.28 o 
  14   2   8       49.66       25.23     27.15 o 
  16   2   8       63.14       85.73     30.78 o 
 -31   3   8       35.27       -4.49     45.30 o 
 -29   3   8       34.96       13.00     29.82 o 
 -27   3   8       59.69       88.77     23.89 o 
 -25   3   8       76.28       56.73     31.38 o 
 -23   3   8        5.67       10.54     18.78 o 
 -21   3   8      129.29      127.49     18.49 o 
 -19   3   8      237.88      231.68     18.58 o 
 -17   3   8       70.20       48.31     14.26 o 
 -15   3   8      633.73      582.56     20.12 o 
 -13   3   8       31.03       36.27     11.06 o 
 -11   3   8     2593.28     3108.56     40.91 o 
  -9   3   8        7.84       16.95      5.91 o 
  -7   3   8     3296.84     3630.66     57.15 o 
  -5   3   8        0.64       -3.53      7.62 o 
  -3   3   8      637.72      646.47     29.19 o 
  -1   3   8      412.25      408.91     13.41 o 
   1   3   8       73.66       57.81     10.05 o 
   3   3   8        4.85      -14.11     14.11 o 
   5   3   8        2.00       17.96     17.09 o 
   7   3   8       42.40       12.98     18.81 o 
   9   3   8       86.16       24.04     23.58 o 
  11   3   8       29.45       46.68     25.32 o 
  13   3   8        2.11      -22.38     25.95 o 
  15   3   8        6.41      -28.59     28.59 o 
 -30   4   8      103.16       62.89     45.79 o 
 -28   4   8       23.56       14.94     34.64 o 
 -26   4   8      105.40       96.94     25.18 o 
 -24   4   8       24.29       14.81     20.97 o 
 -22   4   8      523.22      499.05     27.16 o 
 -20   4   8     6020.95     5686.35     84.63 o 
 -18   4   8     2889.20     2764.42     49.52 o 
 -16   4   8     7597.57     7348.71    100.51 o 
 -14   4   8     4462.58     4162.16     62.77 o 
 -12   4   8     1754.61     1619.30     48.08 o 
 -10   4   8      188.03      111.10     13.16 o 
  -8   4   8        5.73       26.16      7.78 o 
  -6   4   8     3209.31     3284.62     44.05 o 
  -4   4   8     9053.25     9035.09     95.01 o 
  -2   4   8     1258.72     1255.91     25.08 o 
   0   4   8     9194.38     9168.34     97.88 o 
   2   4   8      804.85      868.00     30.39 o 
   4   4   8     1425.01     1364.69     36.58 o 
   6   4   8       10.67       12.64     19.01 o 
   8   4   8        0.37      -12.31     24.93 o 
  10   4   8       27.30      -22.29     22.29 o 
  12   4   8       22.09       45.79     27.07 o 
  14   4   8       35.10        7.88     29.72 o 
 -29   5   8       31.73      -15.41     51.93 o 
 -27   5   8       45.62       -4.28     29.03 o 
 -25   5   8      119.84       97.94     25.98 o 
 -23   5   8        3.40       12.45     23.13 o 
 -21   5   8      162.23      158.86     23.38 o 
 -19   5   8       89.16       67.87     19.93 o 
 -17   5   8     1397.73     1371.64     35.30 o 
 -15   5   8      155.49      164.69     17.87 o 
 -13   5   8        3.07       13.74     14.82 o 
 -11   5   8      688.10      740.14     24.80 o 
  -9   5   8      774.86      818.26     26.46 o 
  -7   5   8       42.17       43.10     13.98 o 
  -5   5   8      242.13      217.53     13.40 o 
  -3   5   8      280.61      323.27     22.64 o 
  -1   5   8     1464.32     1429.40     29.33 o 
   1   5   8      310.18      363.98     16.65 o 
   3   5   8      503.06      470.73     31.76 o 
   5   5   8       36.09       13.60     20.35 o 
   7   5   8        3.49       -4.74     21.78 o 
   9   5   8       16.61        8.03     25.16 o 
  11   5   8        5.98        0.99     50.92 o 
  13   5   8        5.45       -1.30     43.22 o 
 -26   6   8       20.54      -16.90     27.04 o 
 -24   6   8       37.73       29.58     25.99 o 
 -22   6   8      445.94      518.13     46.23 o 
 -20   6   8      740.31      825.28     41.47 o 
 -18   6   8     1142.36     1092.73     48.61 o 
 -16   6   8     1426.85     1347.54     37.64 o 
 -14   6   8      894.54      825.78     29.05 o 
 -12   6   8      180.44      180.17     19.05 o 
 -10   6   8       61.59       25.22     16.15 o 
  -8   6   8      256.71      334.73     23.13 o 
  -6   6   8      564.96      643.98     24.65 o 
  -4   6   8      699.99      791.24     28.94 o 
  -2   6   8      328.70      395.39     23.99 o 
   0   6   8     2124.10     2113.50     35.51 o 
   2   6   8     1233.41     1226.39     49.06 o 
   4   6   8      103.31      123.38     19.24 o 
   6   6   8        4.16       38.58     27.59 o 
   8   6   8       51.15       30.65     30.36 o 
  10   6   8      102.99       56.11     35.15 o 
 -23   7   8        0.30      -23.39     27.35 o 
 -21   7   8        0.72       -2.19     23.64 o 
 -19   7   8       59.12       53.59     24.93 o 
 -17   7   8      619.67      587.63     36.42 o 
 -15   7   8      186.19      201.71     23.81 o 
 -13   7   8        2.43      -18.90     18.90 o 
 -11   7   8        1.16      -11.80     18.28 o 
  -9   7   8      191.21      203.97     31.53 o 
  -7   7   8      350.61      292.06     33.78 o 
  -5   7   8       13.26       21.23     18.30 o 
  -3   7   8       43.64       52.36     18.85 o 
  -1   7   8        7.92      -12.05     18.41 o 
   1   7   8      212.97      210.18     24.77 o 
   3   7   8       32.42       61.71     26.29 o 
   5   7   8      100.67      106.91     30.31 o 
   7   7   8       21.59       21.35     30.23 o 
   9   7   8       13.61      -18.62     34.20 o 
 -20   8   8      187.34      245.01     29.27 o 
 -18   8   8       84.02       81.29     25.77 o 
 -16   8   8      581.47      619.68     32.04 o 
 -14   8   8      613.42      520.47     32.00 o 
 -12   8   8      229.27      190.49     25.01 o 
 -10   8   8       17.33        3.81     20.98 o 
  -8   8   8       29.73       35.13     22.04 o 
  -6   8   8       60.85       68.03     30.35 o 
  -4   8   8      260.42      253.17     24.86 o 
  -2   8   8      240.55      287.80     46.53 o 
   0   8   8      105.03       87.27     28.46 o 
   2   8   8       54.85       21.19     38.09 o 
   4   8   8      168.70      170.99     67.94 o 
 -15   9   8       45.42      112.39     27.77 o 
 -13   9   8       56.53       42.87     25.99 o 
 -11   9   8        2.11       10.10     25.03 o 
  -9   9   8       36.50       23.22     29.75 o 
  -7   9   8       51.44       75.43     31.14 o 
  -5   9   8        4.14       36.73     30.08 o 
  -3   9   8        4.04       42.51     30.61 o 
  -1   9   8       45.06       54.94     31.86 o 
   1   9   8        1.48      -49.98     49.98 o 
 -33   1   9      221.09      166.26     64.65 o 
 -31   1   9      307.65      285.99     63.30 o 
 -29   1   9      530.03      578.60     30.17 o 
 -27   1   9      205.32      208.37     22.42 o 
 -25   1   9      242.47      306.97     19.36 o 
 -23   1   9      763.67      647.10     19.37 o 
 -21   1   9     4081.34     3824.38     48.16 o 
 -19   1   9     7815.66     7675.13     82.67 o 
 -17   1   9    12848.32    12416.02    137.99 o 
 -15   1   9     4149.65     3967.81     45.15 o 
 -13   1   9    41102.20    41994.53    642.22 o 
 -11   1   9     4271.00     4223.44     50.54 o 
  -9   1   9      488.88      638.55     15.33 o 
  -7   1   9      223.48      234.86     14.61 o 
  -5   1   9      260.68      437.25     30.74 o 
  -3   1   9     5586.92     5897.54     63.41 o 
  -1   1   9     3619.48     3430.85     43.59 o 
   1   1   9     5095.40     4862.46     71.52 o 
   3   1   9     6297.95     6377.55     91.50 o 
   5   1   9       19.01       39.47     17.24 o 
   7   1   9      138.77      224.34     26.31 o 
   9   1   9      205.87      292.79     36.12 o 
  11   1   9        0.19       -7.65     25.04 o 
  13   1   9       38.09       36.97     33.01 o 
  15   1   9       22.61      -20.74     30.99 o 
 -32   2   9       49.72      -21.05     40.99 o 
 -30   2   9       40.52       23.74     28.22 o 
 -28   2   9        9.84      -11.29     22.09 o 
 -26   2   9      137.22      106.47     22.20 o 
 -24   2   9        3.58       12.47     18.11 o 
 -22   2   9      471.83      473.85     25.42 o 
 -20   2   9        3.29      -11.63     11.63 o 
 -18   2   9     1582.70     1545.22     27.92 o 
 -16   2   9      641.24      689.99     15.02 o 
 -14   2   9       95.36      129.56      9.40 o 
 -12   2   9     1521.27     1612.68     28.41 o 
 -10   2   9       27.75       32.14      5.79 o 
  -8   2   9      717.80      744.42     15.03 o 
  -6   2   9      783.51      740.77     15.75 o 
  -4   2   9      129.18      160.80      9.43 o 
  -2   2   9      379.46      405.91     12.11 o 
   0   2   9      141.92      162.11     18.83 o 
   2   2   9     1578.72     1475.18     34.71 o 
   4   2   9      491.34      550.87     24.74 o 
   6   2   9      140.84      113.27     20.12 o 
   8   2   9      122.37       92.69     23.30 o 
  10   2   9       36.88       53.35     25.87 o 
  12   2   9        3.26       -2.65     26.10 o 
  14   2   9        3.17       15.41     30.03 o 
 -31   3   9       42.88        7.81     40.94 o 
 -29   3   9      295.72      305.78     29.96 o 
 -27   3   9      636.87      708.00     32.33 o 
 -25   3   9      236.30      230.17     25.92 o 
 -23   3   9      353.83      355.43     23.47 o 
 -21   3   9      271.11      250.04     20.20 o 
 -19   3   9     2696.97     2622.10     47.12 o 
 -17   3   9     6266.05     6142.24     85.62 o 
 -15   3   9     8987.71     8748.71    114.53 o 
 -13   3   9     9308.56     9101.79    113.05 o 
 -11   3   9     2905.11     2747.40     37.76 o 
  -9   3   9     1384.35     1278.67     22.08 o 
  -7   3   9        0.99        3.84      7.90 o 
  -5   3   9    13457.28    13926.22    140.80 o 
  -3   3   9     1649.11     1735.84     26.74 o 
  -1   3   9     3547.85     3477.72     62.74 o 
   1   3   9     5745.60     5658.63     69.11 o 
   3   3   9     2171.65     2233.86     52.34 o 
   5   3   9      212.36      242.14     21.46 o 
   7   3   9      131.30      204.19     24.08 o 
   9   3   9        0.33       -2.21     24.21 o 
  11   3   9        5.33       11.04     27.37 o 
  13   3   9       55.28      116.25     31.73 o 
 -30   4   9       37.14       26.10     34.24 o 
 -28   4   9        1.99       -9.04     25.12 o 
 -26   4   9       46.36       40.51     25.70 o 
 -24   4   9       16.97       18.74     21.33 o 
 -22   4   9      534.92      522.64     26.42 o 
 -20   4   9      515.84      433.08     23.74 o 
 -18   4   9        7.15       12.04     15.32 o 
 -16   4   9      727.00      654.50     23.40 o 
 -14   4   9      533.38      530.87     20.65 o 
 -12   4   9      375.79      455.14     19.47 o 
 -10   4   9       33.64       24.14     12.51 o 
  -8   4   9      566.70      627.80     16.03 o 
  -6   4   9        7.16       11.03      9.37 o 
  -4   4   9       31.64       27.91     10.53 o 
  -2   4   9     2070.57     1991.72     42.42 o 
   0   4   9       35.23       42.87     11.90 o 
   2   4   9      308.11      303.51     29.36 o 
   4   4   9      452.48      381.79     40.75 o 
   6   4   9       17.78       -4.66     20.43 o 
   8   4   9        4.22       -3.19     24.42 o 
  10   4   9       61.60       99.34     26.82 o 
  12   4   9       21.78       -4.36     28.75 o 
 -29   5   9      486.93      463.35     41.20 o 
 -27   5   9        2.51      -25.62     25.62 o 
 -25   5   9       40.91       36.00     25.20 o 
 -23   5   9       29.54       34.66     22.73 o 
 -21   5   9     1111.36     1073.05     35.56 o 
 -19   5   9     3239.71     3106.93     56.18 o 
 -17   5   9     2161.48     2109.86     44.14 o 
 -15   5   9     4101.49     3991.94     71.00 o 
 -13   5   9     6171.22     5866.25     84.16 o 
 -11   5   9     1334.01     1135.70     30.70 o 
  -9   5   9      278.69      219.44     23.82 o 
  -7   5   9      153.27       84.33     14.97 o 
  -5   5   9       61.64       95.47     13.38 o 
  -3   5   9      607.99      654.42     18.85 o 
  -1   5   9     1189.38     1155.82     25.82 o 
   1   5   9      183.48      249.87     20.78 o 
   3   5   9     1398.53     1459.90     40.38 o 
   5   5   9      546.09      535.48     29.25 o 
   7   5   9      184.00      186.88     25.71 o 
   9   5   9        0.16      -26.33     26.33 o 
  11   5   9        4.74       11.33     35.40 o 
 -26   6   9      113.02       77.11     28.82 o 
 -24   6   9       23.52       -3.75     24.31 o 
 -22   6   9       65.97       49.79     23.63 o 
 -20   6   9        7.78        3.52     22.24 o 
 -18   6   9      190.65      164.94     21.61 o 
 -16   6   9      511.84      480.09     25.06 o 
 -14   6   9      390.73      407.75     33.09 o 
 -12   6   9        3.81      -16.33     16.33 o 
 -10   6   9     1105.63     1236.87     34.09 o 
  -8   6   9      202.19      183.52     24.96 o 
  -6   6   9       44.01       27.73     17.20 o 
  -4   6   9       89.18       93.14     17.75 o 
  -2   6   9       99.41       84.16     16.02 o 
   0   6   9        2.54       -1.99     15.38 o 
   2   6   9       13.63        2.22     16.73 o 
   4   6   9        9.26      -12.43     22.20 o 
   6   6   9        5.75       36.96     28.96 o 
   8   6   9        7.58      -23.64     32.12 o 
 -25   7   9        3.93       -4.03     28.76 o 
 -23   7   9        0.37      -14.83     26.38 o 
 -21   7   9      107.12      135.89     25.76 o 
 -19   7   9      328.06      376.75     28.36 o 
 -17   7   9      896.70      914.96     33.94 o 
 -15   7   9     1012.87      898.76     33.56 o 
 -13   7   9      692.21      667.06     28.98 o 
 -11   7   9      827.59      713.06     35.01 o 
  -9   7   9      158.46      117.13     24.65 o 
  -7   7   9        9.54      -10.48     19.09 o 
  -5   7   9      138.41      139.98     21.38 o 
  -3   7   9      570.05      597.54     49.31 o 
  -1   7   9      593.06      668.84     28.82 o 
   1   7   9       54.97       77.23     22.79 o 
   3   7   9      474.17      483.38     58.66 o 
   5   7   9      111.57      130.53     40.91 o 
   7   7   9       16.90       23.64     32.96 o 
 -22   8   9       26.73       47.80     42.84 o 
 -20   8   9        5.03       20.44     26.48 o 
 -18   8   9       99.06       54.75     26.57 o 
 -16   8   9       14.75       28.08     23.92 o 
 -14   8   9      151.00      140.79     25.47 o 
 -12   8   9       32.41       25.06     22.92 o 
 -10   8   9      161.23      200.31     28.82 o 
  -8   8   9        8.02       -2.25     22.30 o 
  -6   8   9        3.98       -7.65     21.42 o 
  -4   8   9       85.40       69.41     22.79 o 
  -2   8   9       30.91       51.78     28.14 o 
   0   8   9        1.13       -7.44     32.01 o 
   2   8   9        5.07       15.01     38.76 o 
   4   8   9        6.68       -4.94     52.53 o 
 -15   9   9      152.34      175.83     39.79 o 
 -13   9   9      155.48      193.72     28.71 o 
 -11   9   9       57.53       71.48     26.69 o 
  -9   9   9      202.60      186.58     41.03 o 
  -7   9   9        0.28      -14.05     29.58 o 
  -5   9   9       28.46        5.29     30.81 o 
  -3   9   9      103.78       83.03     32.44 o 
 -30   0  10      661.48      737.19     62.26 o 
 -28   0  10      660.45      805.04     43.44 o 
 -26   0  10     1248.13     1350.69     42.41 o 
 -24   0  10      238.74      283.05     24.08 o 
 -22   0  10      268.92      352.63     20.92 o 
 -20   0  10     1209.19     1123.75     36.19 o 
 -18   0  10    15884.53    15727.72    223.74 o 
 -16   0  10    10485.79    10001.50    145.40 o 
 -14   0  10    13041.48    12712.31    181.03 o 
 -12   0  10    17172.61    16926.24    237.15 o 
 -10   0  10    16157.22    16473.46    230.68 o 
  -8   0  10       45.37       55.15     15.54 o 
  -6   0  10     1064.18     1147.63     25.92 o 
  -4   0  10       63.54       24.69     18.77 o 
  -2   0  10      454.32      322.96     19.86 o 
   0   0  10     3239.53     3222.06    130.27 o 
   2   0  10     3827.93     3706.17     85.69 o 
   4   0  10     2725.83     2757.20    122.87 o 
   6   0  10     2257.15     2403.25     73.80 o 
   8   0  10      284.86      410.28     40.74 o 
  10   0  10      220.32      352.41     80.59 o 
  12   0  10        4.61      -24.35     41.34 o 
  14   0  10        3.70        0.76     43.46 o 
 -33   1  10       60.96       28.43     59.41 o 
 -31   1  10       40.84       22.65     27.16 o 
 -29   1  10        2.27       14.91     21.70 o 
 -27   1  10       38.85       44.13     26.98 o 
 -25   1  10       15.15        3.48     14.63 o 
 -23   1  10      221.71      198.86     15.95 o 
 -21   1  10      197.99      220.12     13.20 o 
 -19   1  10       46.00       53.33      9.70 o 
 -17   1  10     1033.74     1038.10     23.13 o 
 -15   1  10       97.35       65.56      7.46 o 
 -13   1  10     3507.06     3561.19     40.90 o 
 -11   1  10      829.42      936.17     16.61 o 
  -9   1  10        4.12       -2.23      6.40 o 
  -7   1  10      152.06      167.10     11.12 o 
  -5   1  10      133.36      137.48     15.26 o 
  -3   1  10      170.05      169.11     11.21 o 
  -1   1  10      449.85      465.72     36.58 o 
   1   1  10     1048.75     1021.53     29.72 o 
   3   1  10      646.86      639.52     26.91 o 
   5   1  10      103.67      119.23     22.35 o 
   7   1  10        7.56       28.38     25.85 o 
   9   1  10       43.86       37.64     24.47 o 
  11   1  10       39.93       28.01     28.11 o 
  13   1  10        2.66      -29.53     29.53 o 
 -32   2  10      489.17      487.99     40.42 o 
 -30   2  10      578.27      618.35     32.87 o 
 -28   2  10      774.39      752.65     32.55 o 
 -26   2  10     1148.53     1202.46     37.82 o 
 -24   2  10       56.37       64.28     19.06 o 
 -22   2  10      151.53      180.55     20.59 o 
 -20   2  10       16.89       17.79     11.67 o 
 -18   2  10     9411.82     9181.40    106.72 o 
 -16   2  10     5234.00     4919.71     67.91 o 
 -14   2  10    16940.96    16790.87    205.54 o 
 -12   2  10    13737.79    13920.00    139.39 o 
 -10   2  10    12407.93    12637.81    127.19 o 
  -8   2  10     6981.23     6897.25     72.79 o 
  -6   2  10     4102.08     4099.42     46.82 o 
  -4   2  10      710.84      658.80     16.45 o 
  -2   2  10     2700.90     2517.66     41.11 o 
   0   2  10       77.22       36.80     16.04 o 
   2   2  10     4193.68     4067.42     87.74 o 
   4   2  10      812.97      810.64     36.61 o 
   6   2  10      839.79      864.20     45.73 o 
   8   2  10        3.86       -0.29     23.59 o 
  10   2  10       30.37       97.90     27.49 o 
  12   2  10       20.78       44.13     30.55 o 
 -31   3  10       39.61       29.02     32.27 o 
 -29   3  10       27.12       31.84     25.60 o 
 -27   3  10      257.00      253.51     32.31 o 
 -25   3  10        2.69      -19.46     19.46 o 
 -23   3  10       51.50       36.14     18.60 o 
 -21   3  10        0.99       -6.01     15.34 o 
 -19   3  10      126.59      130.99     17.09 o 
 -17   3  10        1.97       14.50     25.32 o 
 -15   3  10        3.94        4.74     12.60 o 
 -13   3  10      209.84      268.54     12.13 o 
 -11   3  10      498.14      493.27     12.86 o 
  -9   3  10      108.73      140.03      9.70 o 
  -7   3  10      136.06      161.08     10.75 o 
  -5   3  10       11.32        7.90      9.38 o 
  -3   3  10       94.91      133.33     13.90 o 
  -1   3  10      708.89      671.94     20.15 o 
   1   3  10       48.65       48.65     17.81 o 
   3   3  10       36.49       28.74     19.19 o 
   5   3  10        8.97       37.61     20.63 o 
   7   3  10       25.77       20.92     23.49 o 
   9   3  10       11.41       36.10     28.59 o 
  11   3  10       19.18       13.32     27.95 o 
 -30   4  10      259.85      349.52     43.83 o 
 -28   4  10      519.34      567.18     33.07 o 
 -26   4  10      614.67      600.54     31.41 o 
 -24   4  10       23.81       27.03     23.14 o 
 -22   4  10       97.91       87.46     20.32 o 
 -20   4  10      831.45      823.96     28.69 o 
 -18   4  10     2106.29     2057.07     64.82 o 
 -16   4  10     4213.51     4198.22     79.90 o 
 -14   4  10     5796.48     5659.76     80.57 o 
 -12   4  10     7501.00     7279.93    149.43 o 
 -10   4  10     2392.11     2212.94     50.83 o 
  -8   4  10     2587.60     2509.75     39.12 o 
  -6   4  10      691.86      616.96     17.14 o 
  -4   4  10      107.65      113.56     12.28 o 
  -2   4  10     1298.92     1307.00     26.11 o 
   0   4  10     1639.49     1576.55     43.63 o 
   2   4  10      434.65      490.02     67.65 o 
   4   4  10      566.54      628.71     29.08 o 
   6   4  10      390.14      473.47     29.25 o 
   8   4  10      167.60      237.45     29.14 o 
  10   4  10        3.04      -26.33     28.63 o 
 -29   5  10       53.61       40.47     29.28 o 
 -27   5  10       76.62       82.37     28.25 o 
 -25   5  10       31.50       45.97     24.23 o 
 -23   5  10       38.50       -4.81     21.66 o 
 -21   5  10        8.42       -5.08     24.82 o 
 -19   5  10       21.78       22.76     18.36 o 
 -17   5  10        7.78      -16.70     16.70 o 
 -15   5  10       23.81       26.66     16.06 o 
 -13   5  10      272.85      242.45     19.26 o 
 -11   5  10      215.49      264.58     18.52 o 
  -9   5  10       23.27       20.25     14.88 o 
  -7   5  10       41.90       54.60     16.03 o 
  -5   5  10      279.13      290.97     15.15 o 
  -3   5  10       47.97       44.77     13.17 o 
  -1   5  10       26.92       14.10     15.23 o 
   1   5  10      107.96      129.78     26.37 o 
   3   5  10       47.02       30.96     20.94 o 
   5   5  10       10.89       -2.71     22.29 o 
   7   5  10       10.33        8.40     25.74 o 
   9   5  10        0.89       -4.60     27.30 o 
 -28   6  10      102.11      111.23     30.17 o 
 -26   6  10      297.64      286.83     30.81 o 
 -24   6  10       10.35      -25.31     25.31 o 
 -22   6  10        1.50       12.88     22.44 o 
 -20   6  10      729.26      701.19     35.40 o 
 -18   6  10      689.09      673.33     29.34 o 
 -16   6  10     1675.21     1585.42     44.37 o 
 -14   6  10     2216.63     2202.50     46.00 o 
 -12   6  10      737.06      744.36     27.22 o 
 -10   6  10     1806.32     1761.41     40.55 o 
  -8   6  10       25.06       -1.91     17.38 o 
  -6   6  10       25.49        3.09     17.48 o 
  -4   6  10        6.19      -10.68     16.85 o 
  -2   6  10      472.68      488.39     33.88 o 
   0   6  10      712.68      798.84     26.53 o 
   2   6  10      181.51      230.50     28.00 o 
   4   6  10      112.29      109.66     25.44 o 
   6   6  10      325.66      410.34     38.78 o 
   8   6  10       16.15       19.36     35.01 o 
 -25   7  10       26.56       51.51     30.54 o 
 -23   7  10       77.37       62.23     32.70 o 
 -21   7  10       36.83       21.91     24.36 o 
 -19   7  10       22.23       16.46     22.44 o 
 -17   7  10        9.24      -21.20     21.20 o 
 -15   7  10      634.01      567.30     37.71 o 
 -13   7  10       86.62       91.50     22.47 o 
 -11   7  10     1170.63     1143.20     37.95 o 
  -9   7  10      187.61      172.10     29.18 o 
  -7   7  10       72.54       96.80     21.29 o 
  -5   7  10       43.03       50.60     20.81 o 
  -3   7  10        3.99       12.04     20.37 o 
  -1   7  10       26.52       10.49     27.40 o 
   1   7  10       14.74        9.89     30.14 o 
   3   7  10       21.98       46.09     48.94 o 
   5   7  10        0.42      -46.09     49.68 o 
 -22   8  10       21.91        7.66     28.89 o 
 -20   8  10        3.68      -25.50     25.50 o 
 -18   8  10      165.72      194.73     28.41 o 
 -16   8  10      282.42      328.61     28.33 o 
 -14   8  10      198.73      183.09     26.65 o 
 -12   8  10      653.55      683.72     32.22 o 
 -10   8  10      364.38      413.20     28.46 o 
  -8   8  10      191.76      134.10     24.57 o 
  -6   8  10        3.65      -10.98     22.72 o 
  -4   8  10       13.20       32.29     23.33 o 
  -2   8  10      217.76      284.04     77.52 o 
   0   8  10        3.09      -26.47     33.16 o 
   2   8  10       89.30       41.60     54.92 o 
 -15   9  10       24.98       24.27     27.32 o 
 -13   9  10       36.73       71.91     26.98 o 
 -11   9  10        3.51       -0.52     25.58 o 
  -9   9  10        3.48       15.43     32.08 o 
  -7   9  10       22.92       27.13     31.35 o 
  -5   9  10       65.37       63.60     61.55 o 
 -33   1  11      312.66      332.40     41.62 o 
 -31   1  11      622.20      713.15     38.99 o 
 -29   1  11     1021.04     1120.98     37.39 o 
 -27   1  11     3774.66     3883.16     66.52 o 
 -25   1  11     2084.62     2107.28     49.56 o 
 -23   1  11      794.98      847.92     24.38 o 
 -21   1  11      539.57      554.75     16.48 o 
 -19   1  11     1248.04     1203.68     22.05 o 
 -17   1  11     7351.52     7442.20     79.37 o 
 -15   1  11     7618.83     7435.20     94.52 o 
 -13   1  11    10453.41    10114.69    103.57 o 
 -11   1  11    20583.32    20469.19    201.93 o 
  -9   1  11     7823.70     7959.09     83.05 o 
  -7   1  11     6155.15     6463.78     66.35 o 
  -5   1  11      150.61      132.17      9.24 o 
  -3   1  11      293.48      255.29     28.76 o 
  -1   1  11      550.63      413.30     21.97 o 
   1   1  11     1424.57     1180.87     34.44 o 
   3   1  11       43.10       33.04     18.41 o 
   5   1  11     1159.96     1157.91     58.83 o 
   7   1  11      537.15      548.04     32.29 o 
   9   1  11      149.21      176.48     30.71 o 
  11   1  11       18.37      -20.64     29.54 o 
 -32   2  11        8.70       19.93     26.88 o 
 -30   2  11       22.21       -0.30     23.90 o 
 -28   2  11      176.74      200.94     24.40 o 
 -26   2  11       13.22       14.40     19.92 o 
 -24   2  11      181.80      216.69     20.65 o 
 -22   2  11      187.83      200.80     17.60 o 
 -20   2  11     1290.63     1329.96     35.30 o 
 -18   2  11     1122.51      960.20     31.04 o 
 -16   2  11      325.67      316.16     13.30 o 
 -14   2  11       28.51       49.48      7.01 o 
 -12   2  11        8.10        4.32      7.14 o 
 -10   2  11      448.79      473.86     13.36 o 
  -8   2  11      715.80      722.29     19.98 o 
  -6   2  11       67.49       88.18      9.67 o 
  -4   2  11       88.43       83.24     10.02 o 
  -2   2  11      816.70      857.13     21.93 o 
   0   2  11      132.30      140.19     20.99 o 
   2   2  11       68.16       44.50     19.54 o 
   4   2  11      321.66      306.28     26.55 o 
   6   2  11       70.90       73.26     25.00 o 
   8   2  11      109.29       88.20     28.17 o 
  10   2  11       15.41       -1.10     27.55 o 
  12   2  11        0.30      -17.62     35.27 o 
 -33   3  11      102.53      125.26     58.96 o 
 -31   3  11      557.67      570.59     34.44 o 
 -29   3  11      390.84      397.33     37.65 o 
 -27   3  11     1192.73     1214.13     39.04 o 
 -25   3  11     1292.30     1293.31     38.42 o 
 -23   3  11       67.60       58.41     19.29 o 
 -21   3  11        1.66      -10.03     15.76 o 
 -19   3  11      109.97      104.82     16.65 o 
 -17   3  11     2078.96     2076.27     40.40 o 
 -15   3  11     8899.25     9202.42    120.61 o 
 -13   3  11     6785.64     6614.29     79.14 o 
 -11   3  11    11289.54    10815.60    119.82 o 
  -9   3  11     8134.84     8028.14     85.24 o 
  -7   3  11     4833.79     4761.08     55.00 o 
  -5   3  11      679.88      660.70     19.73 o 
  -3   3  11      382.50      391.65     16.89 o 
  -1   3  11      525.52      444.88     43.04 o 
   1   3  11      970.00      898.08     51.42 o 
   3   3  11      556.18      564.14     28.67 o 
   5   3  11     1051.09      995.14     35.87 o 
   7   3  11       23.59       53.97     25.82 o 
   9   3  11       22.34      -27.95     27.95 o 
  11   3  11       93.82       97.81     29.79 o 
 -30   4  11       51.70      103.72     28.14 o 
 -28   4  11        5.47       21.64     25.34 o 
 -26   4  11      472.11      416.95     40.89 o 
 -24   4  11      325.51      330.08     26.04 o 
 -22   4  11       16.67       -2.01     17.94 o 
 -20   4  11       27.96      -16.90     16.90 o 
 -18   4  11       81.81       56.81     16.21 o 
 -16   4  11      337.64      329.28     19.60 o 
 -14   4  11      125.45      118.64     15.72 o 
 -12   4  11      921.51      928.41     37.22 o 
 -10   4  11       68.68       58.13     13.89 o 
  -8   4  11     1527.44     1459.07     34.20 o 
  -6   4  11     6978.79     6899.52     76.93 o 
  -4   4  11       21.95       32.18     12.36 o 
  -2   4  11       82.62       81.67     15.10 o 
   0   4  11      122.93       88.78     25.58 o 
   2   4  11        0.51      -21.01     21.01 o 
   4   4  11       89.89       76.44     22.59 o 
   6   4  11        5.19        6.39     25.67 o 
   8   4  11       83.25       61.55     29.07 o 
  10   4  11        1.84       14.99     29.42 o 
 -29   5  11      195.29      263.46     37.35 o 
 -27   5  11     1161.43     1217.45     42.42 o 
 -25   5  11      421.62      400.03     29.61 o 
 -23   5  11     1584.33     1441.51     41.61 o 
 -21   5  11        2.80       30.49     19.94 o 
 -19   5  11       19.60       39.51     18.76 o 
 -17   5  11     1191.82     1247.16     49.94 o 
 -15   5  11     1428.25     1487.35     36.60 o 
 -13   5  11     2872.12     2814.60     55.66 o 
 -11   5  11     4205.19     4079.34     64.24 o 
  -9   5  11      867.73      900.64     42.68 o 
  -7   5  11      337.71      361.64     24.10 o 
  -5   5  11        9.20       17.55     13.77 o 
  -3   5  11     1742.32     1493.71     32.18 o 
  -1   5  11      500.09      469.94     21.59 o 
   1   5  11      249.58      263.11     41.45 o 
   3   5  11       44.56       41.88     23.67 o 
   5   5  11       66.11       84.80     26.78 o 
   7   5  11      126.99      134.60     29.63 o 
 -28   6  11       22.95      -21.90     29.08 o 
 -26   6  11       10.57       12.04     26.91 o 
 -24   6  11      229.14      232.77     40.31 o 
 -22   6  11      141.11      154.74     24.62 o 
 -20   6  11      413.02      446.56     27.83 o 
 -18   6  11      302.87      195.09     23.04 o 
 -16   6  11      319.86      231.77     23.00 o 
 -14   6  11       58.99       56.39     18.46 o 
 -12   6  11      290.90      305.11     22.98 o 
 -10   6  11      808.72      883.95     46.64 o 
  -8   6  11      256.72      315.82     30.11 o 
  -6   6  11        2.39       -2.20     17.65 o 
  -4   6  11       11.13        0.36     17.61 o 
  -2   6  11      138.99       91.66     22.98 o 
   0   6  11        3.91        1.30     23.75 o 
   2   6  11        5.77       -7.41     22.45 o 
   4   6  11      151.99      137.73     27.87 o 
   6   6  11        5.80      -33.73     33.73 o 
 -25   7  11      125.12       75.60     29.34 o 
 -23   7  11       51.89       30.10     25.62 o 
 -21   7  11       46.10       16.91     24.47 o 
 -19   7  11        3.10       -6.07     23.76 o 
 -17   7  11       91.20      115.20     24.39 o 
 -15   7  11      766.61      787.72     32.20 o 
 -13   7  11      524.94      540.86     38.73 o 
 -11   7  11      843.72     1006.03     34.35 o 
  -9   7  11      521.51      585.77     55.75 o 
  -7   7  11      172.34      156.85     22.60 o 
  -5   7  11      272.72      188.59     23.09 o 
  -3   7  11        0.16       15.69     23.80 o 
  -1   7  11        4.56      -19.18     23.65 o 
   1   7  11       49.29       21.55     50.28 o 
   3   7  11       37.46      102.96     49.68 o 
 -22   8  11       71.19      104.68     29.44 o 
 -20   8  11        0.35        0.48     26.75 o 
 -18   8  11        0.11      -24.75     25.34 o 
 -16   8  11      145.61      136.62     27.43 o 
 -14   8  11        2.04        6.31     23.36 o 
 -12   8  11      128.14      138.85     26.83 o 
 -10   8  11      264.77      318.14     28.70 o 
  -8   8  11       41.09       71.25     24.13 o 
  -6   8  11       13.48       15.12     24.59 o 
  -4   8  11        0.18       17.97     27.83 o 
  -2   8  11       14.23       -7.05     32.38 o 
   0   8  11       26.89        5.69     48.19 o 
 -15   9  11      160.29      267.62     46.99 o 
 -13   9  11       11.46       18.86     27.48 o 
 -11   9  11      190.03      244.99     30.15 o 
  -9   9  11      135.24      204.20     34.17 o 
  -7   9  11       63.58       48.53     31.95 o 
 -34   0  12        1.27      -45.20     45.20 o 
 -32   0  12      404.93      382.66     57.02 o 
 -30   0  12      566.65      651.14     62.41 o 
 -28   0  12      729.75      726.42     54.62 o 
 -26   0  12     3989.09     3949.05     92.02 o 
 -24   0  12     5417.48     5415.10     97.58 o 
 -22   0  12      516.15      583.04     31.96 o 
 -20   0  12     2344.94     2248.39     45.38 o 
 -18   0  12     1143.13     1162.43     33.67 o 
 -16   0  12      439.15      374.66     17.30 o 
 -14   0  12    13449.13    13664.62    195.09 o 
 -12   0  12    20232.52    20311.57    284.31 o 
 -10   0  12     1614.33     1299.42     42.80 o 
  -8   0  12     5903.57     5846.90     89.68 o 
  -6   0  12     3570.94     3688.14     57.98 o 
  -4   0  12     1684.61     1855.27     99.96 o 
  -2   0  12     1299.40     1537.53     49.69 o 
   0   0  12      119.63      237.03     60.76 o 
   2   0  12      945.90      748.80     49.31 o 
   4   0  12       27.00       85.11     31.13 o 
   6   0  12       55.20       25.07     46.24 o 
   8   0  12      654.39      603.31    122.04 o 
  10   0  12        6.10      -15.23     39.42 o 
 -33   1  12       10.21      -32.46     32.46 o 
 -31   1  12        6.97       -3.17     26.25 o 
 -29   1  12       49.53       -4.09     20.69 o 
 -27   1  12        0.49      -16.90     19.06 o 
 -25   1  12       63.45       36.28     15.47 o 
 -23   1  12        1.14       -4.22     12.77 o 
 -21   1  12     1318.24     1309.98     27.99 o 
 -19   1  12       96.17       87.39     12.32 o 
 -17   1  12      818.34      872.02     18.31 o 
 -15   1  12       13.71        1.83      7.35 o 
 -13   1  12     1368.78     1391.31     22.24 o 
 -11   1  12       32.22       20.37      8.10 o 
  -9   1  12     1007.37     1124.81     33.23 o 
  -7   1  12       76.22       91.01     13.83 o 
  -5   1  12        4.43        2.60      8.58 o 
  -3   1  12      182.06      183.57     29.67 o 
  -1   1  12     1190.26     1107.04     37.36 o 
   1   1  12      604.06      558.22     31.54 o 
   3   1  12        3.26      -16.92     19.32 o 
   5   1  12      143.16      139.78     26.14 o 
   7   1  12       40.11       37.70     28.52 o 
   9   1  12       30.27       27.25     30.21 o 
 -34   2  12       25.04      -29.55     31.48 o 
 -32   2  12      184.17      207.05     28.73 o 
 -30   2  12      502.26      534.32     31.70 o 
 -28   2  12     1750.16     1780.97     45.71 o 
 -26   2  12     2782.09     2953.43     63.26 o 
 -24   2  12     1364.01     1462.78     37.74 o 
 -22   2  12     1552.00     1569.22     36.45 o 
 -20   2  12      953.28      849.96     33.68 o 
 -18   2  12      579.20      556.53     21.01 o 
 -16   2  12     1116.57     1085.10     23.12 o 
 -14   2  12     2211.18     2275.83     34.83 o 
 -12   2  12     4517.83     4388.96     50.24 o 
 -10   2  12     5770.22     5554.40     61.44 o 
  -8   2  12     3898.99     4033.02     47.59 o 
  -6   2  12     1992.33     2032.33     29.61 o 
  -4   2  12      995.37     1036.15     28.47 o 
  -2   2  12     1049.38     1111.69     44.98 o 
   0   2  12      933.71      770.01     28.22 o 
   2   2  12      115.63       71.53     20.96 o 
   4   2  12      309.96      282.81     30.60 o 
   6   2  12      149.90      152.51     32.43 o 
   8   2  12       24.88      -28.94     28.94 o 
  10   2  12        4.89       38.36     30.94 o 
 -33   3  12       23.15       25.05     29.32 o 
 -31   3  12       15.19       15.66     26.76 o 
 -29   3  12       13.01       19.74     24.75 o 
 -27   3  12      146.85      160.25     25.06 o 
 -25   3  12      230.69      248.82     23.99 o 
 -23   3  12        6.56        3.71     18.00 o 
 -21   3  12       44.41       21.80     16.63 o 
 -19   3  12       71.89      121.67     16.96 o 
 -17   3  12       94.76       66.22     15.21 o 
 -15   3  12      177.71      208.23     16.54 o 
 -13   3  12     1734.19     1685.07     35.83 o 
 -11   3  12      784.59      777.06     20.47 o 
  -9   3  12      237.48      234.89     12.27 o 
  -7   3  12       84.45       86.49     11.84 o 
  -5   3  12       81.45       90.91     12.29 o 
  -3   3  12       98.38       89.47     37.85 o 
  -1   3  12       19.26      -17.21     17.21 o 
   1   3  12      129.58      130.81     24.78 o 
   3   3  12      133.08      121.80     24.62 o 
   5   3  12        0.08      -23.90     23.90 o 
   7   3  12        4.54       -3.29     28.97 o 
   9   3  12        2.38       32.04     31.85 o 
 -32   4  12       89.09       95.15     30.54 o 
 -30   4  12      386.96      427.45     32.39 o 
 -28   4  12     1009.59     1010.66     38.33 o 
 -26   4  12      498.19      574.61     30.95 o 
 -24   4  12     2470.06     2353.43     50.06 o 
 -22   4  12      507.53      519.98     39.19 o 
 -20   4  12      437.68      358.34     21.68 o 
 -18   4  12        0.76       -4.99     15.43 o 
 -16   4  12      535.89      609.74     24.06 o 
 -14   4  12     1716.73     1736.23     37.53 o 
 -12   4  12     3259.59     3389.38     64.15 o 
 -10   4  12     3147.33     3136.27     52.54 o 
  -8   4  12     6332.86     6239.65     78.07 o 
  -6   4  12       32.38       19.33     12.54 o 
  -4   4  12     1773.09     1785.30     52.18 o 
  -2   4  12       99.19      140.30     20.25 o 
   0   4  12       13.14       -8.93     19.85 o 
   2   4  12       84.50       43.34     23.13 o 
   4   4  12       98.78       53.40     24.23 o 
   6   4  12      155.64      133.06     29.29 o 
   8   4  12       33.53      -12.71     29.42 o 
 -29   5  12       28.74       24.52     28.05 o 
 -27   5  12      101.25       45.50     26.11 o 
 -25   5  12      653.32      644.71     40.07 o 
 -23   5  12      122.95       74.02     23.16 o 
 -21   5  12       25.44       22.44     20.45 o 
 -19   5  12      104.71      118.30     20.31 o 
 -17   5  12      221.85      157.47     23.63 o 
 -15   5  12       41.48       24.83     16.86 o 
 -13   5  12      106.01       64.96     17.39 o 
 -11   5  12      732.49      709.38     26.37 o 
  -9   5  12       80.59       75.50     23.93 o 
  -7   5  12      245.45      260.54     20.71 o 
  -5   5  12      665.93      631.84     29.68 o 
  -3   5  12       38.25       36.06     16.18 o 
  -1   5  12        2.20        6.77     21.01 o 
   1   5  12       23.62        6.55     22.74 o 
   3   5  12      137.17      188.03     33.09 o 
   5   5  12        4.96      -12.91     26.62 o 
   7   5  12       11.27        1.28     29.71 o 
 -28   6  12      127.49      129.63     32.53 o 
 -26   6  12      460.64      450.05     33.16 o 
 -24   6  12     1003.38      985.92     51.13 o 
 -22   6  12      364.42      323.70     30.61 o 
 -20   6  12       64.26       12.31     21.83 o 
 -18   6  12       12.73       16.35     21.42 o 
 -16   6  12      283.29      345.37     26.98 o 
 -14   6  12     1089.88     1189.06     56.77 o 
 -12   6  12     1598.51     1610.02     40.31 o 
 -10   6  12     1262.57     1287.92     39.27 o 
  -8   6  12     1452.43     1433.66     38.01 o 
  -6   6  12      354.76      365.32     23.89 o 
  -4   6  12       75.36       63.43     21.40 o 
  -2   6  12       63.68       30.48     30.20 o 
   0   6  12       69.37       67.62     28.50 o 
   2   6  12       86.25       90.24     28.95 o 
   4   6  12        1.50      -12.40     27.43 o 
 -25   7  12       61.95       49.91     28.46 o 
 -23   7  12       63.17       72.45     26.21 o 
 -21   7  12      133.16      101.92     26.40 o 
 -19   7  12       56.31       47.95     24.12 o 
 -17   7  12        3.02      -15.15     22.28 o 
 -15   7  12       75.01       45.79     23.45 o 
 -13   7  12        6.73       -5.96     21.49 o 
 -11   7  12      455.13      469.36     28.09 o 
  -9   7  12      190.94      225.99     34.71 o 
  -7   7  12      131.90      158.95     22.82 o 
  -5   7  12       25.82       25.70     25.40 o 
  -3   7  12        0.39      -23.92     23.92 o 
  -1   7  12        4.82        3.96     33.43 o 
   1   7  12       24.33       22.15     54.32 o 
 -22   8  12       29.31      -20.78     31.52 o 
 -20   8  12      121.83      170.53     38.34 o 
 -18   8  12       40.11        0.44     25.53 o 
 -16   8  12      150.01      190.98     28.46 o 
 -14   8  12        5.66       -4.20     25.12 o 
 -12   8  12       98.74       71.82     25.85 o 
 -10   8  12      335.47      385.50     29.12 o 
  -8   8  12      361.50      377.09     34.40 o 
  -6   8  12      173.49      181.02     29.72 o 
  -4   8  12       87.22      115.25     30.02 o 
  -2   8  12       48.27       11.22     46.54 o 
 -35   1  13       28.53       62.70     45.64 o 
 -33   1  13       11.82       68.72     30.81 o 
 -31   1  13      317.57      236.49     31.48 o 
 -29   1  13      474.59      508.92     33.04 o 
 -27   1  13     1436.82     1515.41     42.06 o 
 -25   1  13     3808.11     3915.26     64.67 o 
 -23   1  13     4702.74     4731.65     73.88 o 
 -21   1  13     9845.57     9536.04    112.22 o 
 -19   1  13      623.37      607.04     16.15 o 
 -17   1  13      394.00      350.50     18.40 o 
 -15   1  13       43.80       53.26     10.74 o 
 -13   1  13     1788.48     1761.86     26.17 o 
 -11   1  13     6856.14     6962.21     74.97 o 
  -9   1  13     4612.91     4456.77     49.67 o 
  -7   1  13     5610.92     5809.75     62.59 o 
  -5   1  13     2681.81     2818.13     89.76 o 
  -3   1  13      458.25      482.58     33.98 o 
  -1   1  13      522.48      637.89     27.20 o 
   1   1  13        2.65        6.99     19.74 o 
   3   1  13       43.66        8.06     22.63 o 
   5   1  13        4.86      -23.81     26.57 o 
   7   1  13      312.57      305.48     35.45 o 
   9   1  13      112.16      112.81     32.92 o 
 -34   2  13       31.76        8.24     32.09 o 
 -32   2  13       39.85       44.73     30.09 o 
 -30   2  13       10.29       25.28     23.67 o 
 -28   2  13        2.14      -21.21     21.21 o 
 -26   2  13       27.54        4.13     19.77 o 
 -24   2  13       80.96       45.17     22.49 o 
 -22   2  13      130.18      134.73     18.11 o 
 -20   2  13      438.31      528.66     26.00 o 
 -18   2  13      129.97      126.12     13.03 o 
 -16   2  13      143.51      177.78     14.62 o 
 -14   2  13      166.43      187.63     11.65 o 
 -12   2  13      166.20      146.89     17.55 o 
 -10   2  13      454.44      454.74     14.48 o 
  -8   2  13      810.49      778.35     19.13 o 
  -6   2  13      424.39      409.53     16.44 o 
  -4   2  13     1158.34     1135.99     66.97 o 
  -2   2  13      409.10      361.51     23.00 o 
   0   2  13      203.24      196.39     28.68 o 
   2   2  13       96.57       77.20     24.69 o 
   4   2  13        1.87      -11.03     28.94 o 
   6   2  13       18.49      -27.79     27.79 o 
   8   2  13        8.23      -18.34     41.75 o 
 -33   3  13       64.47       58.03     30.11 o 
 -31   3  13      100.48       98.43     28.23 o 
 -29   3  13      876.55      952.59     37.46 o 
 -27   3  13     1265.99     1319.69     41.07 o 
 -25   3  13     2603.34     2591.03     52.31 o 
 -23   3  13     3324.29     3265.49     58.45 o 
 -21   3  13     1793.02     1626.66     41.60 o 
 -19   3  13     1174.07     1100.11     31.87 o 
 -17   3  13     1160.19     1083.03     30.14 o 
 -15   3  13      569.97      658.82     25.74 o 
 -13   3  13     3347.82     3459.72     48.32 o 
 -11   3  13      193.09      185.24     17.34 o 
  -9   3  13     8396.12     8435.66     90.81 o 
  -7   3  13     9915.13    10010.87    124.97 o 
  -5   3  13     1508.59     1501.26     33.43 o 
  -3   3  13      382.69      458.75     34.45 o 
  -1   3  13      690.38      773.46     57.49 o 
   1   3  13        2.83      -11.84     21.03 o 
   3   3  13       26.84        5.08     23.84 o 
   5   3  13       17.53       -9.07     26.96 o 
   7   3  13      225.00      248.57     41.08 o 
 -32   4  13        4.09      -24.33     28.78 o 
 -30   4  13       98.46       97.32     28.36 o 
 -28   4  13        5.48        6.95     25.30 o 
 -26   4  13      366.38      349.50     27.56 o 
 -24   4  13      639.46      611.39     29.41 o 
 -22   4  13      112.78      142.15     20.32 o 
 -20   4  13      272.95      335.82     27.32 o 
 -18   4  13       41.04       62.37     17.70 o 
 -16   4  13      211.00      225.80     19.45 o 
 -14   4  13       24.69       51.06     16.52 o 
 -12   4  13      115.48      137.67     17.66 o 
 -10   4  13      159.95      178.19     20.78 o 
  -8   4  13      411.55      400.03     18.71 o 
  -6   4  13      220.47      191.35     16.47 o 
  -4   4  13      153.86      125.17     19.20 o 
  -2   4  13       50.12       39.69     19.89 o 
   0   4  13       60.29       33.05     22.79 o 
   2   4  13       58.43       26.65     28.40 o 
   4   4  13       56.11       78.27     27.83 o 
   6   4  13       73.72      100.79     31.56 o 
 -31   5  13       20.85      -15.87     29.52 o 
 -29   5  13      227.88      265.70     31.88 o 
 -27   5  13      316.08      366.53     41.98 o 
 -25   5  13      661.86      720.72     37.31 o 
 -23   5  13     1895.52     1841.02     67.16 o 
 -21   5  13     1831.45     1704.68     43.21 o 
 -19   5  13      257.08      224.59     24.71 o 
 -17   5  13       15.60       14.03     19.12 o 
 -15   5  13       49.74       78.96     19.13 o 
 -13   5  13      402.79      442.21     25.35 o 
 -11   5  13      997.77     1082.70     33.19 o 
  -9   5  13     1631.56     1714.11     46.26 o 
  -7   5  13      276.75      330.73     22.30 o 
  -5   5  13      662.40      696.25     30.86 o 
  -3   5  13       53.24       85.41     34.24 o 
  -1   5  13       12.89       -0.28     21.94 o 
   1   5  13       51.55       40.42     24.72 o 
   3   5  13       16.43      -15.48     25.74 o 
   5   5  13       10.17       -4.95     27.95 o 
 -28   6  13        1.25       13.93     28.42 o 
 -26   6  13       49.30       35.59     26.67 o 
 -24   6  13       51.11       49.23     24.39 o 
 -22   6  13       35.96       17.34     25.88 o 
 -20   6  13      207.98      203.87     24.21 o 
 -18   6  13      478.09      541.50     29.56 o 
 -16   6  13      156.06      108.05     22.20 o 
 -14   6  13       23.40       19.80     20.15 o 
 -12   6  13       75.36       60.72     21.40 o 
 -10   6  13       94.07       80.89     21.30 o 
  -8   6  13       95.62      126.30     20.96 o 
  -6   6  13      158.35      192.44     41.37 o 
  -4   6  13      105.94      148.33     33.21 o 
  -2   6  13       17.43       -1.44     29.23 o 
   0   6  13        3.24       14.44     31.59 o 
   2   6  13        0.02      -16.76     28.91 o 
 -25   7  13      417.53      474.46     43.72 o 
 -23   7  13      187.24      200.63     29.10 o 
 -21   7  13      129.83      125.78     26.84 o 
 -19   7  13      222.80      210.62     26.32 o 
 -17   7  13        7.75        0.60     23.38 o 
 -15   7  13        8.64       21.84     25.95 o 
 -13   7  13      150.84      211.68     25.65 o 
 -11   7  13      253.08      291.74     26.40 o 
  -9   7  13      373.90      401.85     27.98 o 
  -7   7  13      141.98      111.00     36.00 o 
  -5   7  13      385.06      329.68     31.12 o 
  -3   7  13        8.20      -35.32     44.75 o 
  -1   7  13       44.18       35.60     33.26 o 
 -20   8  13       87.60      112.51     29.73 o 
 -18   8  13       83.51       80.04     38.13 o 
 -16   8  13       17.47      -25.01     25.01 o 
 -14   8  13        0.08      -25.32     25.32 o 
 -12   8  13       24.30        9.53     25.87 o 
 -10   8  13        4.50      -23.15     24.90 o 
  -8   8  13       16.36        5.54     28.70 o 
  -6   8  13       55.01       39.66     28.33 o 
  -4   8  13       41.21        3.59     49.68 o 
 -34   0  14      162.05      144.42     53.58 o 
 -32   0  14        0.93      -45.94     45.94 o 
 -30   0  14       48.35       58.66     45.94 o 
 -28   0  14      998.48      924.86     61.36 o 
 -26   0  14     2218.83     2141.82     65.54 o 
 -24   0  14     5294.41     5464.21    114.81 o 
 -22   0  14     8742.59     8740.04    133.41 o 
 -20   0  14     3734.49     3593.46     66.88 o 
 -18   0  14     3412.01     3150.63     57.20 o 
 -16   0  14      840.22      804.26     26.53 o 
 -14   0  14      233.10      230.60     20.08 o 
 -12   0  14     4376.81     4461.95     73.26 o 
 -10   0  14     2410.32     2292.61     51.02 o 
  -8   0  14     4463.05     4259.41     67.46 o 
  -6   0  14      805.11      840.48    108.71 o 
  -4   0  14      451.84      501.82     39.21 o 
  -2   0  14      703.12      710.38     40.85 o 
   0   0  14      222.03      310.71     36.35 o 
   2   0  14        0.37       52.33     37.07 o 
   4   0  14        5.68       11.90     55.67 o 
   6   0  14      116.71      230.00     65.32 o 
 -35   1  14        1.36       39.28     37.09 o 
 -33   1  14        8.59       32.02     35.63 o 
 -31   1  14       19.33        0.31     32.31 o 
 -29   1  14      121.45      118.03     26.55 o 
 -27   1  14       23.25       15.24     19.10 o 
 -25   1  14        1.23       -4.73     17.28 o 
 -23   1  14      204.63      189.08     16.06 o 
 -21   1  14     1928.60     1989.67     35.12 o 
 -19   1  14       98.57      125.39     13.22 o 
 -17   1  14       55.40       28.78      9.33 o 
 -15   1  14      513.61      559.36     18.64 o 
 -13   1  14      470.97      493.04     15.66 o 
 -11   1  14        0.60        3.02      9.51 o 
  -9   1  14       54.70       50.40     13.60 o 
  -7   1  14       22.44       24.67     11.62 o 
  -5   1  14      350.48      306.19     20.25 o 
  -3   1  14      370.03      338.60     22.52 o 
  -1   1  14        6.23       15.64     19.85 o 
   1   1  14       53.39       28.79     22.74 o 
   3   1  14       12.19        2.22     24.87 o 
   5   1  14        1.21       31.40     30.21 o 
   7   1  14        3.56       17.21     30.40 o 
 -34   2  14       65.56       78.18     33.76 o 
 -32   2  14       24.76       -9.19     29.84 o 
 -30   2  14        3.60      -10.74     23.16 o 
 -28   2  14      813.96      786.93     31.59 o 
 -26   2  14     3170.42     3086.39     57.82 o 
 -24   2  14      908.05      984.07     33.74 o 
 -22   2  14     5265.91     5168.22     77.95 o 
 -20   2  14     1252.02     1171.41     33.37 o 
 -18   2  14     1584.01     1457.28     51.40 o 
 -16   2  14     1204.50     1110.41     25.32 o 
 -14   2  14       16.64       29.12      9.97 o 
 -12   2  14     1511.57     1514.83     25.67 o 
 -10   2  14     1192.35     1207.49     23.19 o 
  -8   2  14     1074.22     1055.95     22.65 o 
  -6   2  14     5110.86     4992.87     96.65 o 
  -4   2  14      178.84      227.74     20.04 o 
  -2   2  14      875.45      980.55     33.02 o 
   0   2  14       26.73       56.41     32.14 o 
   2   2  14        0.30       -1.15     24.52 o 
   4   2  14       33.80      -13.96     35.10 o 
   6   2  14       92.83       98.98     31.29 o 
 -33   3  14        2.71       -9.24     28.35 o 
 -31   3  14        7.38        5.28     26.83 o 
 -29   3  14        4.40      -14.26     23.59 o 
 -27   3  14       43.64       -2.17     19.81 o 
 -25   3  14      209.59      179.68     28.38 o 
 -23   3  14      370.98      413.24     24.92 o 
 -21   3  14      643.23      709.10     29.51 o 
 -19   3  14      249.29      285.78     20.55 o 
 -17   3  14       23.66       19.59     15.10 o 
 -15   3  14       26.70       31.06     15.35 o 
 -13   3  14       10.54       18.22     13.91 o 
 -11   3  14        3.52       -3.55     15.23 o 
  -9   3  14       92.14      112.00     13.08 o 
  -7   3  14     2288.46     2245.88     38.08 o 
  -5   3  14       95.55      126.06     22.89 o 
  -3   3  14       50.33       43.58     19.96 o 
  -1   3  14        9.24       -3.93     26.11 o 
   1   3  14        0.45      -25.98     27.00 o 
   3   3  14       19.56       23.19     27.12 o 
   5   3  14       10.33       -4.01     28.77 o 
 -32   4  14       14.40       -5.96     27.75 o 
 -30   4  14        1.46      -10.57     25.95 o 
 -28   4  14      738.32      779.36     34.66 o 
 -26   4  14      751.70      840.39     55.84 o 
 -24   4  14     1411.83     1406.79     39.73 o 
 -22   4  14     2146.85     2155.88     47.07 o 
 -20   4  14     2007.25     1938.22     43.13 o 
 -18   4  14      891.87      873.75     52.79 o 
 -16   4  14     1295.13     1128.70     32.92 o 
 -14   4  14      194.93      241.58     19.96 o 
 -12   4  14      583.58      658.89     25.47 o 
 -10   4  14      465.20      490.09     23.18 o 
  -8   4  14      845.92      821.03     42.62 o 
  -6   4  14      908.29      911.05     30.51 o 
  -4   4  14      722.60      767.71     46.35 o 
  -2   4  14      343.25      400.40     49.53 o 
   0   4  14       49.40       20.96     24.78 o 
   2   4  14        8.94       -6.93     26.37 o 
   4   4  14        8.77       44.36     29.64 o 
 -31   5  14        6.12      -10.35     29.45 o 
 -29   5  14        1.12      -27.01     27.01 o 
 -27   5  14       16.21       27.26     25.15 o 
 -25   5  14      443.91      415.98     28.71 o 
 -23   5  14      491.21      455.44     45.90 o 
 -21   5  14      324.81      323.63     26.30 o 
 -19   5  14      159.26      194.69     23.77 o 
 -17   5  14      110.12      136.15     20.29 o 
 -15   5  14       25.35       17.36     19.45 o 
 -13   5  14        0.43       -5.13     17.68 o 
 -11   5  14        2.37      -18.16     18.16 o 
  -9   5  14       99.35      105.97     19.77 o 
  -7   5  14      548.40      547.43     40.14 o 
  -5   5  14      109.45       92.44     39.13 o 
  -3   5  14       27.04        7.08     24.88 o 
  -1   5  14       99.93      110.99     27.94 o 
   1   5  14        1.16        0.97     32.01 o 
   3   5  14        9.07      -29.89     36.72 o 
 -28   6  14       87.56      140.92     30.49 o 
 -26   6  14      105.41      110.21     27.88 o 
 -24   6  14      974.42     1045.83     45.38 o 
 -22   6  14     1148.61     1207.04     57.28 o 
 -20   6  14      667.47      563.62     33.70 o 
 -18   6  14     1341.58     1232.62     40.25 o 
 -16   6  14      111.43      104.95     22.23 o 
 -14   6  14        0.73      -14.85     19.85 o 
 -12   6  14      115.32      150.82     23.08 o 
 -10   6  14      360.54      423.90     27.02 o 
  -8   6  14      108.25      169.64     26.11 o 
  -6   6  14      312.99      369.60     29.07 o 
  -4   6  14      128.55      123.95     31.66 o 
  -2   6  14      198.93      165.49     68.40 o 
   0   6  14        5.11        8.65     32.11 o 
 -25   7  14       25.59        5.79     36.51 o 
 -23   7  14      179.86      193.98     28.41 o 
 -21   7  14       72.73       66.98     26.31 o 
 -19   7  14      520.00      556.43     33.15 o 
 -17   7  14       22.06      -23.93     30.09 o 
 -15   7  14      520.50      502.16     30.99 o 
 -13   7  14       26.57       25.80     31.82 o 
 -11   7  14       90.29      135.04     24.96 o 
  -9   7  14      153.61      219.94     29.91 o 
  -7   7  14       49.89       65.91     37.58 o 
  -5   7  14       10.89       -3.07     31.15 o 
  -3   7  14       13.88      -36.52     36.52 o 
 -20   8  14      252.17      267.03     32.23 o 
 -18   8  14       37.20       32.51     27.27 o 
 -16   8  14       23.63       -0.73     25.60 o 
 -14   8  14       15.94       57.83     26.68 o 
 -12   8  14        1.65      -26.36     26.36 o 
 -10   8  14       22.74       82.25     30.37 o 
  -8   8  14       18.86        9.75     29.32 o 
 -35   1  15      370.91      401.67     67.49 o 
 -33   1  15       70.66       87.04     50.66 o 
 -31   1  15      208.79      235.07     32.18 o 
 -29   1  15        5.55       -8.84     25.68 o 
 -27   1  15      468.66      443.93     31.61 o 
 -25   1  15      278.90      303.76     23.98 o 
 -23   1  15     2397.03     2407.32     40.53 o 
 -21   1  15     6136.47     6211.30     78.46 o 
 -19   1  15     5386.48     5222.71     70.18 o 
 -17   1  15     1545.22     1410.92     24.88 o 
 -15   1  15     2236.16     2160.86     31.69 o 
 -13   1  15        2.43       10.89     12.27 o 
 -11   1  15        7.23       14.25     10.17 o 
  -9   1  15      257.29      214.25     29.04 o 
  -7   1  15     1241.47     1070.63     44.21 o 
  -5   1  15      519.41      518.07     32.12 o 
  -3   1  15     1054.12     1057.98     34.95 o 
  -1   1  15      172.42      203.91     26.96 o 
   1   1  15      252.40      334.21     30.57 o 
   3   1  15        3.30       10.09     27.51 o 
   5   1  15       17.16       -1.16     32.91 o 
 -34   2  15        7.68      -13.73     33.22 o 
 -32   2  15       13.86       12.91     30.58 o 
 -30   2  15       32.95      -10.47     22.74 o 
 -28   2  15        0.70        3.83     21.02 o 
 -26   2  15      584.52      478.61     26.45 o 
 -24   2  15       32.56       40.14     18.08 o 
 -22   2  15       44.68       66.94     17.27 o 
 -20   2  15       43.97       27.75     15.91 o 
 -18   2  15     1024.46     1032.42     25.51 o 
 -16   2  15      313.63      305.33     16.09 o 
 -14   2  15       58.11       22.23     13.04 o 
 -12   2  15        2.73        9.81     10.67 o 
 -10   2  15       59.92       44.63     11.52 o 
  -8   2  15       57.52       41.63     16.33 o 
  -6   2  15       33.19       30.85     18.43 o 
  -4   2  15       88.53      113.05     21.42 o 
  -2   2  15      419.48      377.39     27.79 o 
   0   2  15       20.29        3.90     27.67 o 
   2   2  15       73.98       93.96     28.76 o 
   4   2  15        7.70      -28.83     28.83 o 
 -33   3  15      123.94      121.88     36.27 o 
 -31   3  15       48.51       89.32     27.96 o 
 -29   3  15        6.42        6.91     23.77 o 
 -27   3  15      620.01      600.63     29.83 o 
 -25   3  15     1025.61     1126.83     36.20 o 
 -23   3  15     1974.33     1990.56     44.87 o 
 -21   3  15     2289.60     2265.48     46.87 o 
 -19   3  15     3348.21     3290.72     59.01 o 
 -17   3  15     1576.35     1607.31     44.32 o 
 -15   3  15     1659.52     1531.31     35.89 o 
 -13   3  15      509.78      503.59     20.59 o 
 -11   3  15        4.20       12.34     13.40 o 
  -9   3  15       79.39       56.35     15.14 o 
  -7   3  15      481.47      504.28     24.98 o 
  -5   3  15      609.15      610.02     72.68 o 
  -3   3  15      716.63      734.44     45.77 o 
  -1   3  15       64.21       63.16     24.63 o 
   1   3  15      282.24      241.02     30.42 o 
   3   3  15       33.99       54.04     31.10 o 
 -32   4  15       42.22      -13.19     29.59 o 
 -30   4  15       95.18       97.45     28.16 o 
 -28   4  15        6.95       19.16     24.99 o 
 -26   4  15       70.18       30.40     26.31 o 
 -24   4  15       87.86       88.12     22.28 o 
 -22   4  15      145.82      115.72     21.58 o 
 -20   4  15      151.79      166.47     21.73 o 
 -18   4  15       29.18       31.14     18.88 o 
 -16   4  15      902.65      927.96     31.23 o 
 -14   4  15      104.60      155.53     19.79 o 
 -12   4  15     2365.32     2180.57     52.86 o 
 -10   4  15      120.39      142.46     19.97 o 
  -8   4  15      453.93      397.24     23.49 o 
  -6   4  15       32.33       -1.86     23.92 o 
  -4   4  15        9.58        3.44     22.22 o 
  -2   4  15        0.46      -23.98     23.98 o 
   0   4  15       13.32      -25.58     25.58 o 
   2   4  15        2.86      -16.90     27.32 o 
 -31   5  15      155.21      126.67     31.81 o 
 -29   5  15       23.62       -3.12     27.89 o 
 -27   5  15        7.13       14.55     25.34 o 
 -25   5  15      368.05      358.90     27.88 o 
 -23   5  15      778.28      780.35     49.12 o 
 -21   5  15     1602.90     1591.76     43.26 o 
 -19   5  15      832.64      822.04     31.91 o 
 -17   5  15      736.01      674.30     28.92 o 
 -15   5  15      725.88      663.77     28.87 o 
 -13   5  15        2.69      -18.95     18.95 o 
 -11   5  15       79.16      110.74     20.46 o 
  -9   5  15     1256.03     1139.73     40.79 o 
  -7   5  15       77.14      129.24     45.72 o 
  -5   5  15      156.82      202.82     34.14 o 
  -3   5  15      262.70      289.50     52.06 o 
  -1   5  15      113.58       60.80     30.57 o 
   1   5  15        7.50       -0.63     30.12 o 
 -28   6  15        0.22       14.38     28.30 o 
 -26   6  15      125.84       90.13     26.85 o 
 -24   6  15       18.41       13.60     26.06 o 
 -22   6  15       12.73        1.81     26.09 o 
 -20   6  15      311.76      299.75     40.65 o 
 -18   6  15      119.60      143.61     24.44 o 
 -16   6  15      144.63      174.83     25.43 o 
 -14   6  15       21.96       36.46     21.75 o 
 -12   6  15       29.60       43.13     22.26 o 
 -10   6  15       86.87      121.15     26.93 o 
  -8   6  15       32.42       53.91     28.92 o 
  -6   6  15       26.27       50.91     32.70 o 
  -4   6  15        0.85      -44.45     44.45 o 
  -2   6  15        2.95       12.63     34.55 o 
 -25   7  15      121.89      113.65     29.57 o 
 -23   7  15      300.72      331.55     31.06 o 
 -21   7  15      308.84      386.11     31.38 o 
 -19   7  15      454.71      572.31     33.69 o 
 -17   7  15      186.01      158.54     26.97 o 
 -15   7  15      132.37      118.67     26.45 o 
 -13   7  15       89.50       84.36     25.60 o 
 -11   7  15       63.42       86.04     28.14 o 
  -9   7  15        3.96       -6.99     26.59 o 
  -7   7  15      132.54      215.42     85.15 o 
  -5   7  15      105.86       84.25     53.43 o 
 -18   8  15       51.97       60.63     29.55 o 
 -16   8  15       46.03       29.83     27.66 o 
 -14   8  15       13.56      -17.11     26.28 o 
 -12   8  15        2.56      -26.17     26.17 o 
 -34   0  16      621.56      582.75     70.94 o 
 -32   0  16      485.06      603.85     68.99 o 
 -30   0  16      394.16      370.24     59.26 o 
 -28   0  16      252.68      192.60     44.90 o 
 -26   0  16      143.47       94.58     39.51 o 
 -24   0  16       41.61       59.52     33.30 o 
 -22   0  16     4682.02     4746.58    103.29 o 
 -20   0  16     6567.91     6598.13    105.07 o 
 -18   0  16     2013.77     1948.67     50.20 o 
 -16   0  16     8058.67     7769.48    119.57 o 
 -14   0  16     3078.76     2999.72     56.21 o 
 -12   0  16      190.55      236.28     28.57 o 
 -10   0  16       43.87       43.49     21.47 o 
  -8   0  16       70.65       42.36     25.65 o 
  -6   0  16      562.70      439.36     51.11 o 
  -4   0  16      510.25      480.20     40.87 o 
  -2   0  16       24.73       -7.86     34.14 o 
   0   0  16      111.43      104.81     39.05 o 
   2   0  16        9.59       -3.23     43.38 o 
   4   0  16      154.90      231.30     49.80 o 
 -35   1  16        0.22      -50.58     55.67 o 
 -33   1  16       17.88       10.55     37.92 o 
 -31   1  16        8.43       21.10     32.63 o 
 -29   1  16       23.68        8.32     26.67 o 
 -27   1  16      140.23      100.62     25.99 o 
 -25   1  16      637.76      650.48     54.30 o 
 -23   1  16        4.71        1.23     14.53 o 
 -21   1  16        3.99       -1.04     13.54 o 
 -19   1  16      229.61      235.14     15.46 o 
 -17   1  16       18.43        0.52     10.87 o 
 -15   1  16       18.14        6.64     11.19 o 
 -13   1  16      249.51      255.49     13.89 o 
 -11   1  16        7.66       -5.74     12.64 o 
  -9   1  16       66.65       71.35     16.69 o 
  -7   1  16      784.40      776.69     28.36 o 
  -5   1  16       28.74        8.19     19.55 o 
  -3   1  16        4.30      -19.35     21.94 o 
  -1   1  16       18.05       13.28     24.71 o 
   1   1  16        1.85       -2.76     27.31 o 
   3   1  16        0.01       -6.36     31.01 o 
 -34   2  16      362.00      398.61     43.22 o 
 -32   2  16      222.17      263.32     35.70 o 
 -30   2  16      596.99      618.11     39.45 o 
 -28   2  16       29.81       30.27     22.15 o 
 -26   2  16      326.13      338.06     27.32 o 
 -24   2  16     1605.78     1643.17     41.05 o 
 -22   2  16      989.66      947.73     30.65 o 
 -20   2  16     3529.18     3672.93     66.34 o 
 -18   2  16     3890.52     3817.71     54.25 o 
 -16   2  16     1442.55     1390.16     36.18 o 
 -14   2  16      694.73      694.61     21.94 o 
 -12   2  16      713.19      753.40     21.09 o 
 -10   2  16      100.32      148.00     15.31 o 
  -8   2  16      865.86      884.71     30.49 o 
  -6   2  16      146.23      139.91     21.35 o 
  -4   2  16     1034.17      969.01     57.94 o 
  -2   2  16      209.92      275.26     44.82 o 
   0   2  16      144.35      178.32     28.87 o 
   2   2  16      157.24      144.80     34.28 o 
 -33   3  16       16.07       -9.16     32.79 o 
 -31   3  16        8.53      -13.87     25.23 o 
 -29   3  16      115.63       79.34     25.84 o 
 -27   3  16       30.37        3.77     22.05 o 
 -25   3  16       27.70        3.13     19.92 o 
 -23   3  16       61.63       68.62     19.75 o 
 -21   3  16      810.92      786.42     28.97 o 
 -19   3  16       26.43       49.43     18.56 o 
 -17   3  16       18.68        6.81     17.19 o 
 -15   3  16      803.23      782.35     27.28 o 
 -13   3  16      132.97      123.10     15.79 o 
 -11   3  16       65.55       75.01     17.37 o 
  -9   3  16       44.12       58.28     21.68 o 
  -7   3  16       59.82       65.06     23.43 o 
  -5   3  16        0.25        4.35     22.43 o 
  -3   3  16        1.74      -10.40     23.38 o 
  -1   3  16       18.27      -24.92     24.92 o 
   1   3  16       11.36       12.86     28.94 o 
 -32   4  16      399.11      404.14     44.60 o 
 -30   4  16       47.35      100.45     28.13 o 
 -28   4  16      131.81      103.08     26.87 o 
 -26   4  16       57.56       32.86     23.26 o 
 -24   4  16      417.02      519.48     45.43 o 
 -22   4  16     1118.67     1175.97     38.69 o 
 -20   4  16     1995.60     2042.98     46.23 o 
 -18   4  16     1376.46     1333.13     40.11 o 
 -16   4  16     1293.15     1249.81     53.76 o 
 -14   4  16      176.78      163.03     23.35 o 
 -12   4  16     1723.52     1632.10     56.64 o 
 -10   4  16      134.41      144.85     22.76 o 
  -8   4  16      143.03      156.64     26.10 o 
  -6   4  16       73.49       37.71     25.06 o 
  -4   4  16      231.33      265.53     48.33 o 
  -2   4  16      108.49      107.98     30.90 o 
   0   4  16       24.09      -28.96     28.96 o 
 -31   5  16        5.54      -24.97     29.67 o 
 -29   5  16      235.16      251.00     31.71 o 
 -27   5  16       21.20       39.56     26.72 o 
 -25   5  16       63.88      -22.14     24.53 o 
 -23   5  16        3.35      -20.98     20.98 o 
 -21   5  16      486.34      374.23     30.56 o 
 -19   5  16      418.47      409.64     26.61 o 
 -17   5  16       96.31      130.44     23.32 o 
 -15   5  16       76.86       40.73     21.56 o 
 -13   5  16      395.84      386.81     26.70 o 
 -11   5  16        1.80      -27.64     27.64 o 
  -9   5  16      177.15      151.47     55.15 o 
  -7   5  16        2.89      -31.56     48.26 o 
  -5   5  16      154.85      121.12     36.95 o 
  -3   5  16       43.41       34.13     35.89 o 
  -1   5  16       26.61       12.00     31.70 o 
 -28   6  16       49.98       -2.79     28.44 o 
 -26   6  16        1.26       -8.60     27.12 o 
 -24   6  16       13.44        4.83     25.88 o 
 -22   6  16      564.35      606.33     35.34 o 
 -20   6  16      641.03      635.09     38.17 o 
 -18   6  16      343.53      323.14     27.23 o 
 -16   6  16      570.60      548.94     46.08 o 
 -14   6  16      586.76      562.99     30.94 o 
 -12   6  16       24.44        7.17     25.69 o 
 -10   6  16       13.82        7.17     25.62 o 
  -8   6  16        0.49       43.28     36.72 o 
  -6   6  16       60.14       28.04     57.09 o 
  -4   6  16        5.32       25.28     35.66 o 
 -23   7  16        3.35        0.88     27.35 o 
 -21   7  16       83.50       30.97     27.18 o 
 -19   7  16      159.11      157.15     29.51 o 
 -17   7  16        7.07      -13.54     26.49 o 
 -15   7  16       78.40       89.73     26.12 o 
 -13   7  16       45.38       52.09     28.56 o 
 -11   7  16      134.49      146.11     30.17 o 
  -9   7  16        0.41       -0.99     35.92 o 
  -7   7  16       20.52       -1.12     39.09 o 
 -35   1  17      446.53      428.91     71.83 o 
 -33   1  17      453.13      444.97     49.02 o 
 -31   1  17      425.52      440.75     36.24 o 
 -29   1  17     1000.11     1023.78     43.48 o 
 -27   1  17       23.09       16.18     25.55 o 
 -25   1  17       27.56       43.86     18.07 o 
 -23   1  17      359.33      426.77     19.74 o 
 -21   1  17      677.71      740.94     23.43 o 
 -19   1  17     2086.84     2154.79     51.94 o 
 -17   1  17     2576.50     2528.81     50.21 o 
 -15   1  17     2423.92     2398.30     39.30 o 
 -13   1  17     1143.12     1109.62     28.76 o 
 -11   1  17      122.44      185.10     23.79 o 
  -9   1  17       62.01       32.49     18.56 o 
  -7   1  17        0.42       -8.45     26.11 o 
  -5   1  17        3.92        5.07     22.46 o 
  -3   1  17      108.75       76.12     26.46 o 
  -1   1  17      334.45      385.93     35.04 o 
   1   1  17       10.61       11.37     29.82 o 
 -34   2  17       58.05      -10.27     34.06 o 
 -32   2  17        1.65       35.27     31.75 o 
 -30   2  17      120.20      127.96     45.57 o 
 -28   2  17        7.29      -16.67     21.91 o 
 -26   2  17       37.65       17.64     20.59 o 
 -24   2  17      142.31      146.23     24.95 o 
 -22   2  17       81.76      103.62     23.26 o 
 -20   2  17      423.53      420.31     30.76 o 
 -18   2  17        2.33        6.36     13.11 o 
 -16   2  17      138.09      132.03     15.74 o 
 -14   2  17      265.06      290.23     17.24 o 
 -12   2  17        4.28       -5.35     13.25 o 
 -10   2  17      829.12      858.15     29.05 o 
  -8   2  17       67.79       36.08     31.46 o 
  -6   2  17       72.45       67.96     22.61 o 
  -4   2  17       11.14      -13.71     23.39 o 
  -2   2  17       19.92       19.16     25.20 o 
   0   2  17       39.77       60.79     31.68 o 
 -33   3  17      757.70      879.37     50.62 o 
 -31   3  17      876.47      910.91     39.19 o 
 -29   3  17      351.01      430.15     30.65 o 
 -27   3  17      129.15       89.26     23.16 o 
 -25   3  17        1.73      -20.49     20.49 o 
 -23   3  17      584.65      571.89     28.02 o 
 -21   3  17      452.23      494.62     25.39 o 
 -19   3  17       99.30      146.20     20.94 o 
 -17   3  17     4317.99     4435.35     70.91 o 
 -15   3  17      344.85      358.90     33.29 o 
 -13   3  17       73.79       72.43     16.08 o 
 -11   3  17      348.98      375.63     52.91 o 
  -9   3  17      249.64      266.20     30.91 o 
  -7   3  17        7.57       -0.69     21.44 o 
  -5   3  17       10.80       30.67     22.44 o 
  -3   3  17       76.46       64.82     28.03 o 
  -1   3  17       59.20       42.69     29.18 o 
 -32   4  17       12.64        5.06     28.93 o 
 -30   4  17       94.30       77.14     28.56 o 
 -28   4  17      289.60      334.74     30.29 o 
 -26   4  17        9.74       44.96     24.54 o 
 -24   4  17        7.44        2.87     22.10 o 
 -22   4  17      228.81      174.59     23.32 o 
 -20   4  17      117.41       84.98     21.26 o 
 -18   4  17      359.14      339.24     24.69 o 
 -16   4  17        3.87       -4.97     19.53 o 
 -14   4  17      253.02      256.56     23.30 o 
 -12   4  17      146.42       84.19     23.37 o 
 -10   4  17       36.24      -11.79     30.27 o 
  -8   4  17        0.23        3.43     26.27 o 
  -6   4  17       10.99       -4.73     25.93 o 
  -4   4  17       19.69       27.47     29.93 o 
  -2   4  17       62.00       93.52     34.00 o 
 -31   5  17      120.69      150.85     32.39 o 
 -29   5  17      134.41       99.03     27.82 o 
 -27   5  17       35.31       14.96     25.99 o 
 -25   5  17       13.83      -24.81     24.81 o 
 -23   5  17       13.00       13.08     24.16 o 
 -21   5  17      291.70      343.84     27.20 o 
 -19   5  17     1472.04     1466.13     43.39 o 
 -17   5  17     1085.69     1131.73     51.04 o 
 -15   5  17      261.28      261.47     26.25 o 
 -13   5  17      846.81      845.16     78.50 o 
 -11   5  17      113.93       80.44     26.07 o 
  -9   5  17        5.47      -18.98     35.01 o 
  -7   5  17       39.37       54.02     47.74 o 
  -5   5  17       18.35       25.18     38.42 o 
  -3   5  17      147.60       88.06     53.67 o 
 -28   6  17       31.24        4.86     29.71 o 
 -26   6  17       10.27       13.61     27.38 o 
 -24   6  17       31.78       51.33     26.03 o 
 -22   6  17       14.14       26.27     25.85 o 
 -20   6  17      221.77      196.70     27.85 o 
 -18   6  17       75.78       42.93     25.57 o 
 -16   6  17      188.69      271.07     31.44 o 
 -14   6  17      211.35      252.84     31.66 o 
 -12   6  17       78.85       96.28     28.25 o 
 -10   6  17        1.50      -17.13     63.23 o 
  -8   6  17       13.94        5.94     35.84 o 
  -6   6  17       11.66       79.20     40.03 o 
 -23   7  17        2.86      -16.00     28.13 o 
 -21   7  17      104.91      160.66     30.67 o 
 -19   7  17      230.63      295.26     32.18 o 
 -17   7  17      234.91      261.19     33.56 o 
 -15   7  17       87.71       91.85     27.72 o 
 -13   7  17      222.25      272.65     33.85 o 
 -11   7  17       13.50       11.44     38.42 o 
 -36   0  18      140.37      196.35     64.50 o 
 -34   0  18      402.20      399.13     68.09 o 
 -32   0  18     1070.51      994.90     82.76 o 
 -30   0  18      261.20      217.75     55.37 o 
 -28   0  18      488.10      413.49     58.66 o 
 -26   0  18     2902.19     2743.38     76.00 o 
 -24   0  18      595.19      561.93     36.80 o 
 -22   0  18       14.09       21.36     23.63 o 
 -20   0  18      780.52      851.27     30.77 o 
 -18   0  18      198.52      225.97     21.48 o 
 -16   0  18     1679.84     1615.88     41.33 o 
 -14   0  18      608.93      673.49     28.30 o 
 -12   0  18     2029.52     1965.45    116.11 o 
 -10   0  18      488.58      534.35     73.88 o 
  -8   0  18        3.90       20.54     30.82 o 
  -6   0  18       70.00       77.69     31.85 o 
  -4   0  18        1.25       65.39     36.56 o 
  -2   0  18        3.97       -0.44     46.17 o 
   0   0  18      107.50      169.60     50.50 o 
 -35   1  18        1.64      -56.12     57.92 o 
 -33   1  18       11.48      -56.34     56.34 o 
 -31   1  18        3.80        2.40     29.95 o 
 -29   1  18      142.26       95.76     29.22 o 
 -27   1  18      488.97      460.39     47.18 o 
 -25   1  18       87.17       58.28     25.00 o 
 -23   1  18      344.57      378.22     21.00 o 
 -21   1  18        3.61       -4.60     14.54 o 
 -19   1  18       53.23       36.80     14.66 o 
 -17   1  18        6.66       10.39     14.58 o 
 -15   1  18      107.53      101.84     15.17 o 
 -13   1  18      112.42      112.97     23.93 o 
 -11   1  18        4.86       -3.42     17.70 o 
  -9   1  18       47.57       38.99     20.43 o 
  -7   1  18       80.03       65.34     22.55 o 
  -5   1  18        5.30      -10.46     24.25 o 
  -3   1  18        1.80       -2.69     26.02 o 
  -1   1  18      122.87      174.15     33.09 o 
 -34   2  18      432.63      534.16     43.59 o 
 -32   2  18      275.68      320.83     38.22 o 
 -30   2  18     1518.37     1432.97     75.97 o 
 -28   2  18      370.78      418.92     28.86 o 
 -26   2  18      846.77      737.63     43.98 o 
 -24   2  18       44.46       22.86     19.05 o 
 -22   2  18      320.86      370.36     23.84 o 
 -20   2  18      413.38      427.45     27.13 o 
 -18   2  18     1253.36     1410.83     32.21 o 
 -16   2  18      828.92      890.84     26.43 o 
 -14   2  18      985.57     1064.66     31.80 o 
 -12   2  18      345.23      386.55     31.22 o 
 -10   2  18     1853.11     1885.03     44.09 o 
  -8   2  18       10.04       10.48     22.14 o 
  -6   2  18       39.47       64.93     50.35 o 
  -4   2  18       12.00       17.53     26.54 o 
  -2   2  18       63.11       82.59     31.15 o 
 -33   3  18       33.06      -13.13     35.55 o 
 -31   3  18       93.30       68.06     27.39 o 
 -29   3  18       73.91       99.86     25.69 o 
 -27   3  18       22.82       40.67     35.54 o 
 -25   3  18       27.13       24.90     21.46 o 
 -23   3  18       52.51       44.29     21.47 o 
 -21   3  18        2.43       -3.40     19.21 o 
 -19   3  18       41.46       51.58     19.63 o 
 -17   3  18       10.17      -16.52     18.22 o 
 -15   3  18      811.47      832.30     29.97 o 
 -13   3  18      201.47      142.50     19.94 o 
 -11   3  18       36.98       18.82     22.61 o 
  -9   3  18        0.27        3.94     24.72 o 
  -7   3  18       17.76      -22.52     31.86 o 
  -5   3  18       48.53        2.56     26.16 o 
  -3   3  18        6.15      -29.13     29.13 o 
 -32   4  18      397.50      496.66     35.16 o 
 -30   4  18      543.25      550.74     33.52 o 
 -28   4  18      468.97      497.23     31.96 o 
 -26   4  18      236.34      228.99     26.87 o 
 -24   4  18       82.36       37.11     22.75 o 
 -22   4  18      127.71      126.94     23.39 o 
 -20   4  18       22.56       50.86     22.18 o 
 -18   4  18      578.45      700.52     37.43 o 
 -16   4  18      882.38      940.14     32.82 o 
 -14   4  18      320.89      388.50     51.43 o 
 -12   4  18      452.79      452.73     40.09 o 
 -10   4  18      314.63      344.42     47.07 o 
  -8   4  18        1.86      -33.68     33.68 o 
  -6   4  18        2.56      -30.05     30.05 o 
  -4   4  18        6.93      -31.27     31.27 o 
 -29   5  18       98.41       70.06     29.20 o 
 -27   5  18      104.55      109.82     36.66 o 
 -25   5  18       65.90       85.37     27.07 o 
 -23   5  18        0.10      -17.70     25.00 o 
 -21   5  18        4.95       16.72     23.91 o 
 -19   5  18        3.03       -1.23     23.61 o 
 -17   5  18      128.91      103.70     24.45 o 
 -15   5  18      178.39      152.67     27.05 o 
 -13   5  18        2.94      -23.95     23.95 o 
 -11   5  18        3.33       29.61     40.93 o 
  -9   5  18       19.00       18.89     54.10 o 
  -7   5  18        6.03       34.56     39.46 o 
  -5   5  18       45.53       65.33     50.00 o 
 -26   6  18      300.51      304.66     34.34 o 
 -24   6  18        1.32      -31.84     31.84 o 
 -22   6  18        0.14       28.69     26.53 o 
 -20   6  18        5.40        7.57     25.82 o 
 -18   6  18      153.59      225.17     27.99 o 
 -16   6  18      202.48      296.61     33.64 o 
 -14   6  18      485.72      624.09     44.40 o 
 -12   6  18       49.41       57.78     38.01 o 
 -10   6  18       49.31      -19.01     55.22 o 
  -8   6  18       15.46       40.53     41.78 o 
 -21   7  18        9.65      -26.34     32.86 o 
 -19   7  18       33.68       98.40     29.99 o 
 -17   7  18        1.63       12.47     27.26 o 
 -15   7  18        1.29       -7.99     31.53 o 
 -35   1  19       81.95      156.39     66.45 o 
 -33   1  19      251.31      258.18     47.60 o 
 -31   1  19     1492.48     1639.15     57.32 o 
 -29   1  19      802.60      879.29     42.75 o 
 -27   1  19      594.42      643.49     37.61 o 
 -25   1  19      667.30      674.65     38.70 o 
 -23   1  19      387.98      314.22     21.93 o 
 -21   1  19       51.79       66.10     16.06 o 
 -19   1  19        3.54       -9.65     15.06 o 
 -17   1  19     1004.41      964.62     30.50 o 
 -15   1  19     1392.05     1338.20     33.86 o 
 -13   1  19      493.21      525.49     44.42 o 
 -11   1  19      685.20      717.52     29.55 o 
  -9   1  19      121.69      164.03     24.17 o 
  -7   1  19       41.23       52.48     29.55 o 
  -5   1  19        7.29      -26.99     27.16 o 
  -3   1  19        0.28       -9.27     30.01 o 
 -34   2  19       84.17       -2.92     34.84 o 
 -32   2  19       12.74        0.18     50.65 o 
 -30   2  19      123.49      129.61     33.49 o 
 -28   2  19       67.80       76.31     29.99 o 
 -26   2  19      157.96      131.04     22.75 o 
 -24   2  19        1.39      -18.09     19.10 o 
 -22   2  19        1.55       -8.58     18.36 o 
 -20   2  19       74.01       82.04     24.45 o 
 -18   2  19       14.39       13.81     18.59 o 
 -16   2  19        4.04      -16.43     17.01 o 
 -14   2  19        7.21        0.57     29.45 o 
 -12   2  19        4.71      -23.21     23.21 o 
 -10   2  19      576.25      564.19     35.09 o 
  -8   2  19        4.77       13.67     28.40 o 
  -6   2  19       32.01       57.54     26.44 o 
  -4   2  19        3.06       46.89     43.70 o 
 -33   3  19       94.44      113.64     38.71 o 
 -31   3  19      740.81      812.27     55.23 o 
 -29   3  19      889.46      970.94     38.75 o 
 -27   3  19      919.89      979.05     52.37 o 
 -25   3  19      236.63      241.67     25.77 o 
 -23   3  19       39.77       46.95     21.38 o 
 -21   3  19        2.97       -4.74     27.76 o 
 -19   3  19      102.11      126.90     22.30 o 
 -17   3  19      189.47      196.39     22.49 o 
 -15   3  19      761.83      829.34     41.42 o 
 -13   3  19       20.88       30.21     30.07 o 
 -11   3  19      187.94      232.95     29.16 o 
  -9   3  19       56.67       68.25     33.57 o 
  -7   3  19       57.75       74.32     31.86 o 
  -5   3  19        3.04      -30.61     30.61 o 
 -32   4  19        2.60        0.17     28.84 o 
 -30   4  19       79.22       67.72     27.91 o 
 -28   4  19      229.72      226.28     28.59 o 
 -26   4  19       95.02       83.42     27.72 o 
 -24   4  19      366.94      412.83     29.73 o 
 -22   4  19        6.68      -19.85     27.07 o 
 -20   4  19      346.51      270.78     25.99 o 
 -18   4  19       54.43       34.08     23.10 o 
 -16   4  19      245.70      209.95     30.83 o 
 -14   4  19      128.79       95.47     32.52 o 
 -12   4  19      187.82      255.54     49.68 o 
 -10   4  19       32.04       57.71     83.88 o 
  -8   4  19        3.39       48.27     40.98 o 
  -6   4  19        0.27      -30.44     30.44 o 
 -29   5  19      217.28      240.14     43.91 o 
 -27   5  19      217.62      309.39     52.71 o 
 -25   5  19      558.11      544.53     33.78 o 
 -23   5  19       70.60       44.32     26.57 o 
 -21   5  19       11.32       19.77     25.39 o 
 -19   5  19        4.28      -23.65     23.65 o 
 -17   5  19      170.49      212.23     30.34 o 
 -15   5  19      207.24      294.26     31.42 o 
 -13   5  19      440.66      445.82     64.95 o 
 -11   5  19      270.66      256.63     42.06 o 
  -9   5  19       43.88      -19.16     43.10 o 
 -26   6  19       84.22       72.92     30.49 o 
 -24   6  19      119.56      144.70     30.65 o 
 -22   6  19        2.64       -9.22     28.24 o 
 -20   6  19        5.01      -23.12     25.43 o 
 -18   6  19       22.62      -25.55     25.55 o 
 -16   6  19        4.87      -28.61     28.61 o 
 -14   6  19        6.10       23.36     40.98 o 
 -12   6  19       81.58      108.01     40.81 o 
 -34   0  20        9.03       36.52     57.02 o 
 -32   0  20       47.88       39.51     54.02 o 
 -30   0  20     1058.59     1209.65     87.70 o 
 -28   0  20      180.12      200.98     54.17 o 
 -26   0  20       85.15      103.33     32.54 o 
 -24   0  20     1751.96     1728.51     60.17 o 
 -22   0  20      118.24       55.31     27.32 o 
 -20   0  20       17.48      -12.28     24.48 o 
 -18   0  20       49.02       55.80     25.03 o 
 -16   0  20        7.47       -1.81     25.59 o 
 -14   0  20      573.30      524.31     50.78 o 
 -12   0  20      435.66      528.06     59.07 o 
 -10   0  20       23.28       40.59     34.57 o 
  -8   0  20      114.12       89.01     37.04 o 
  -6   0  20        5.72      -12.11     42.13 o 
  -4   0  20       41.71      -11.93     45.64 o 
 -35   1  20       17.55        6.97     41.68 o 
 -33   1  20       44.17       34.42     59.41 o 
 -31   1  20      265.49      191.09     33.65 o 
 -29   1  20       15.11        8.52     29.39 o 
 -27   1  20       36.94       67.24     28.44 o 
 -25   1  20        1.26       -7.35     25.51 o 
 -23   1  20        4.46      -23.34     23.34 o 
 -21   1  20        5.03      -12.34     16.27 o 
 -19   1  20       24.73       34.26     42.35 o 
 -17   1  20        0.32      -17.20     17.20 o 
 -15   1  20       20.95       33.68     25.66 o 
 -13   1  20       41.63       57.50     24.85 o 
 -11   1  20      132.05       76.92     34.35 o 
  -9   1  20       14.54       -3.85     24.90 o 
  -7   1  20        7.00       -9.50     25.19 o 
  -5   1  20       42.86       38.34     31.20 o 
 -34   2  20       21.56        7.34     34.69 o 
 -32   2  20      265.51      342.14     39.11 o 
 -30   2  20      434.00      544.19     73.45 o 
 -28   2  20     1253.22     1323.72     52.24 o 
 -26   2  20      806.01      836.50     33.28 o 
 -24   2  20      430.60      402.71     26.49 o 
 -22   2  20      175.85      132.88     21.80 o 
 -20   2  20      135.05       91.18     20.69 o 
 -18   2  20        4.33       27.47     22.76 o 
 -16   2  20      375.79      395.57     28.73 o 
 -14   2  20       20.65       13.54     25.34 o 
 -12   2  20       99.95      108.06     37.43 o 
 -10   2  20        9.34       -5.86     27.18 o 
  -8   2  20      229.98      258.79     33.07 o 
  -6   2  20       51.09       26.91     29.92 o 
 -33   3  20        2.46       59.95     37.49 o 
 -31   3  20       17.34       64.18     36.12 o 
 -29   3  20      130.21       85.34     27.34 o 
 -27   3  20       38.34       68.99     24.55 o 
 -25   3  20      116.03      123.49     24.10 o 
 -23   3  20       81.24       99.07     23.69 o 
 -21   3  20       11.38      -21.01     21.01 o 
 -19   3  20       97.63       99.35     21.95 o 
 -17   3  20       23.99       37.07     28.57 o 
 -15   3  20      197.28      228.50     43.55 o 
 -13   3  20        2.10       14.74     36.08 o 
 -11   3  20        1.23       10.41     27.37 o 
  -9   3  20        0.29       -2.25     29.46 o 
  -7   3  20        0.63      -24.72     45.92 o 
 -30   4  20      279.74      368.34     33.69 o 
 -28   4  20      324.06      400.90     31.67 o 
 -26   4  20      387.38      415.39     30.77 o 
 -24   4  20      545.79      473.51     30.90 o 
 -22   4  20       98.18       90.21     24.57 o 
 -20   4  20      105.31      107.86     23.61 o 
 -18   4  20      110.32      120.80     27.38 o 
 -16   4  20        9.25       23.17     33.92 o 
 -14   4  20       59.01       53.74     36.67 o 
 -12   4  20      152.03      149.80     41.91 o 
 -10   4  20       30.39       46.46     45.80 o 
  -8   4  20       58.82       66.29     40.58 o 
 -29   5  20      155.69      203.85     32.68 o 
 -27   5  20       48.17       66.07     28.82 o 
 -25   5  20       83.30       44.60     27.61 o 
 -23   5  20       32.22       -0.41     26.82 o 
 -21   5  20       47.06       60.18     25.55 o 
 -19   5  20        4.95       -5.69     52.14 o 
 -17   5  20        4.62       -5.84     28.61 o 
 -15   5  20      200.81      222.00     46.39 o 
 -13   5  20       11.98      -56.27     56.27 o 
 -11   5  20       58.35       59.31     43.40 o 
 -22   6  20      112.75      178.00     48.36 o 
 -20   6  20       15.89       40.43     28.07 o 
 -18   6  20        9.59       40.12     30.99 o 
 -16   6  20        1.00      -33.02     41.47 o 
 -33   1  21       12.94      -52.53     57.02 o 
 -31   1  21       47.14       62.41     57.77 o 
 -29   1  21      280.44      378.67     36.43 o 
 -27   1  21      769.88      887.39     60.09 o 
 -25   1  21      980.54      991.47     42.44 o 
 -23   1  21      828.95      851.07     70.41 o 
 -21   1  21      339.79      361.11     27.21 o 
 -19   1  21       68.04       66.53     16.86 o 
 -17   1  21       44.10       51.23     24.10 o 
 -15   1  21       35.06       11.51     22.49 o 
 -13   1  21      142.82      143.79     31.67 o 
 -11   1  21      198.79      112.17     40.37 o 
  -9   1  21      192.34      213.09     30.14 o 
  -7   1  21       11.22       44.06     31.03 o 
 -34   2  21        8.67       27.03     35.90 o 
 -32   2  21        0.80        0.35     32.79 o 
 -30   2  21       94.96       56.71     33.24 o 
 -28   2  21        2.59      -25.36     29.49 o 
 -26   2  21       26.97        3.56     28.59 o 
 -24   2  21      157.74      174.08     37.97 o 
 -22   2  21        0.58      -23.20     23.20 o 
 -20   2  21        4.53        4.47     20.07 o 
 -18   2  21      106.38      150.88     35.07 o 
 -16   2  21       17.07       28.40     25.66 o 
 -14   2  21      122.59       98.12     26.93 o 
 -12   2  21       14.63        2.94     44.59 o 
 -10   2  21       46.82       26.65     30.43 o 
  -8   2  21        0.56      -14.41     33.97 o 
 -31   3  21      100.49       79.64     37.30 o 
 -29   3  21      333.39      334.16     39.80 o 
 -27   3  21      341.99      378.87     31.10 o 
 -25   3  21     1123.63     1158.53     39.79 o 
 -23   3  21       97.79       96.06     24.01 o 
 -21   3  21      277.41      240.77     26.03 o 
 -19   3  21        1.47       12.32     24.92 o 
 -17   3  21       14.71      -31.42     31.42 o 
 -15   3  21        8.58       16.35     35.09 o 
 -13   3  21      124.52      124.89     68.47 o 
 -11   3  21       59.97       63.31     40.99 o 
  -9   3  21       17.05       -5.19     34.24 o 
 -30   4  21        1.81      -26.28     27.53 o 
 -28   4  21        1.52       -0.95     27.57 o 
 -26   4  21      217.37      156.94     27.13 o 
 -24   4  21      143.73      106.33     34.99 o 
 -22   4  21      175.90      186.07     31.13 o 
 -20   4  21        0.63       -8.06     26.28 o 
 -18   4  21      137.78      106.85     35.36 o 
 -16   4  21        2.05       -2.84     49.09 o 
 -14   4  21       68.42       77.35     41.47 o 
 -12   4  21        6.68       11.39     42.75 o 
 -27   5  21      226.14      244.71     39.90 o 
 -25   5  21      105.75      164.20     30.13 o 
 -23   5  21      231.55      301.68     37.91 o 
 -21   5  21      291.02      297.17     35.03 o 
 -19   5  21       39.52       -0.08     30.28 o 
 -17   5  21       30.76        0.72     66.45 o 
 -15   5  21        3.48      -17.08     36.29 o 
 -34   0  22       64.64       79.17     60.91 o 
 -32   0  22      180.51      102.66     58.81 o 
 -30   0  22      159.45      167.61     57.77 o 
 -28   0  22      151.73      168.96     51.78 o 
 -26   0  22       46.58       29.78     44.15 o 
 -24   0  22      418.35      382.68     38.61 o 
 -22   0  22      199.59       93.08     30.44 o 
 -20   0  22      440.24      409.15     56.57 o 
 -18   0  22        3.03        8.21     72.51 o 
 -16   0  22      103.11      169.89     49.83 o 
 -14   0  22       67.48       54.78     32.27 o 
 -12   0  22      134.96      141.89     37.82 o 
 -10   0  22       24.72       10.22     40.88 o 
 -33   1  22       15.63        1.58     39.95 o 
 -31   1  22        0.16      -23.79     53.58 o 
 -29   1  22      243.74      151.42     38.67 o 
 -27   1  22       31.60       92.85     34.25 o 
 -25   1  22        2.40       -3.34     23.96 o 
 -23   1  22        0.50       -7.48     23.25 o 
 -21   1  22       69.57       62.44     19.37 o 
 -19   1  22        7.20        6.92     24.12 o 
 -17   1  22        0.07      -14.67     24.57 o 
 -15   1  22        0.02       -8.37     49.76 o 
 -13   1  22      165.43      157.13     30.69 o 
 -11   1  22        0.13      -30.96     30.96 o 
 -32   2  22        0.18       12.12     34.91 o 
 -30   2  22       42.58       80.90     50.95 o 
 -28   2  22      238.01      383.12     39.89 o 
 -26   2  22      670.92      692.15     41.06 o 
 -24   2  22       93.56      100.58     23.83 o 
 -22   2  22      494.32      511.06     30.41 o 
 -20   2  22      333.58      267.86     37.41 o 
 -18   2  22      130.68      162.08     35.77 o 
 -16   2  22      154.26      155.06     39.12 o 
 -14   2  22        8.15      -23.15     27.53 o 
 -12   2  22        4.46        7.06     49.03 o 
 -31   3  22        0.12        5.80     35.38 o 
 -29   3  22       12.44      -25.13     34.02 o 
 -27   3  22       10.85       -7.99     25.28 o 
 -25   3  22       38.00       14.09     27.41 o 
 -23   3  22      296.56      315.06     28.05 o 
 -21   3  22       49.76       16.66     25.91 o 
 -19   3  22      167.36      145.99     36.56 o 
 -17   3  22        0.53       -1.62     34.14 o 
 -15   3  22        3.37      -37.34     37.34 o 
 -13   3  22        3.48       29.15     39.28 o 
 -28   4  22       70.94       67.11     29.53 o 
 -26   4  22      309.51      370.64     31.78 o 
 -24   4  22      116.90      123.18     26.77 o 
 -22   4  22      136.91       90.35     28.49 o 
 -20   4  22      289.37      331.71     33.23 o 
 -18   4  22       15.32       -9.25     45.72 o 
 -16   4  22        7.96       25.29     59.56 o 
 -14   4  22       13.42       14.37     55.22 o 
 -21   5  22       13.97      -53.73     53.73 o 
 -33   1  23       60.44       32.91     41.17 o 
 -31   1  23        3.76        9.75     37.40 o 
 -29   1  23        4.61      -19.11     27.81 o 
 -27   1  23        4.24      -26.17     26.17 o 
 -25   1  23      307.48      297.73     31.29 o 
 -23   1  23       85.37       93.69     25.86 o 
 -21   1  23      141.91      158.18     49.09 o 
 -19   1  23      151.82      112.80     35.95 o 
 -17   1  23       28.34       47.03     27.15 o 
 -15   1  23      146.64      186.97     31.01 o 
 -13   1  23       28.25       44.01     47.48 o 
 -32   2  23        2.05      -34.98     34.98 o 
 -30   2  23       16.29       15.26     46.81 o 
 -28   2  23       12.67       12.64     29.91 o 
 -26   2  23        0.15      -17.13     30.07 o 
 -24   2  23        4.72      -27.82     27.82 o 
 -22   2  23        0.89      -25.32     25.32 o 
 -20   2  23        0.29      -31.97     31.97 o 
 -18   2  23        3.87      -32.41     37.03 o 
 -16   2  23       54.82       58.92     49.80 o 
 -14   2  23        4.03       -6.60     30.14 o 
 -29   3  23        6.68      -18.28     33.46 o 
 -27   3  23      142.51      179.29     34.64 o 
 -25   3  23      240.66      263.55     29.48 o 
 -23   3  23      252.58      279.89     32.20 o 
 -21   3  23       75.15       86.61     39.16 o 
 -19   3  23      341.05      397.50     45.73 o 
 -17   3  23        1.37        3.51     38.25 o 
 -26   4  23       10.66       -8.21     45.87 o 
 -24   4  23       86.45       35.88     29.59 o 
 -22   4  23        1.81      -21.33     29.00 o 
 -20   4  23      197.46      188.14     86.05 o 
 -30   0  24       44.60       23.65     51.03 o 
 -28   0  24        1.80       -4.94     46.24 o 
 -26   0  24       28.55       69.59     46.09 o 
 -24   0  24       99.48       63.00     51.03 o 
 -22   0  24      152.45      161.63     47.44 o 
 -20   0  24      146.09       71.00    100.04 o 
 -18   0  24       57.98       16.06     47.26 o 
 -16   0  24      108.80       67.94     54.92 o 
 -31   1  24       25.48       28.29     38.56 o 
 -29   1  24        1.67      -23.19     28.47 o 
 -27   1  24       14.42      -18.27     26.79 o 
 -25   1  24        1.14       11.93     25.85 o 
 -23   1  24        0.45      -25.44     53.88 o 
 -21   1  24        3.77       58.81     54.92 o 
 -19   1  24       10.89      -23.84     33.44 o 
 -17   1  24       55.00       43.07     34.24 o 
 -30   2  24       70.39       44.75     57.62 o 
 -28   2  24       43.51       -2.63     32.72 o 
 -26   2  24       59.29       57.14     36.03 o 
 -24   2  24      132.60      117.91     35.65 o 
 -22   2  24       25.63       74.23     60.16 o 
 -20   2  24      195.38       69.89     55.07 o 
 -18   2  24       71.64      103.52     40.85 o 
 -25   3  24       59.98       80.22     29.91 o 
 -23   3  24        7.06       26.07     39.58 o 
 -21   3  24        4.46      -48.19     60.76 o 
 -27   1  25       10.25       16.08     28.21 o 
 -25   1  25        0.31      -13.02     54.62 o 
 -23   1  25        6.46       57.02     58.07 o 
                                                 
